# Supplementary material for: Sex differences in age‐to‐maturation relate to sexual selection and adult sex ratios in birds
Source: Evol Lett. 2020 Jan 13;4(1):44–53. doi: 10.1002/evl3.156 (PMC7006465; doi:10.1002/evl3.156)
Supplement: Supplementary file 2 — Supporting Information [file EVL3-4-44-s001.xlsx]

## Sheet: data
Species	Adult sex ratio	Adult sex ratio references	Male adult mortality rate	Female adult mortality rate	Adult mortality reference	Male polygamy score	Female polygamy score	Mating system reference	Male body mass (g)	Female body mass (g)	Unsexed body mass (g)	Body mass references	Chick developmental mode	Chick developmental mode reference	Male age at sexual maturation (months)	Female age at sexual maturation (months)	Age at maturation references
Acanthiza pusilla	0.524	Higgins, P.J. & Peter, J.M. (eds) 2002. Handbook of Australian, New Zealand and Antarctic Birds. Volume 6: Pardalotes to Shrike-thrushes. Oxford University Press, Melbourne.	0.37	0.38	Green, D.J. & Cockburn, A. 1999. Life history and demography of an uncooperative Australian passerine, the brown thornbill. Australian Journal of Zoology 47: 633-649.	0	0	Higgins, P.J. & Peter J.M. (eds) 2002. Handbook of Australian, New Zealand and Antarctic Birds. Volume 6: Pardalotes to Shrike-thrushes. Oxford University Press, Melbourne	7.4	6.5		Lislevand, T., Figuerola, J. & Székely, T. 2007. Avian body sizes in relation to fecundity, mating system, display behaviour and resource sharing. Ecology 88: 1605.	0	Higgins, P.J. & Peter J.M. (eds) 2002. Handbook of Australian, New Zealand and Antarctic Birds. Volume 6: Pardalotes to Shrike-thrushes. Oxford University Press, Melbourne	12	12	Higgins, P.J. & Peter J.M. (eds.) (2002). Handbook of Australian, New Zealand and Antarctic Birds. Volume 6: Pardalotes to Shrike-thrushes. Oxford University Press, Melbourne
Accipiter gentilis	0.481	Widén, P. 1985. Breeding and Movements of Goshawks in Boreal Forests in Sweden. Holarctic Ecology 8: 273-279.	0.17	0.17	Liker, A. & Székely, T. 2005. Mortality costs of sexual selection and parental care in natural populations of birds. Evolution 59: 890-897.	0	0	BWPi 2.0.3: Birds of the Western Palearctic Interactive - DVD ROM, 2006, OUP/BirdGuides Ltd; Squires, J.R. & Reynolds, R.T. 1997. Northern Goshawk (Accipiter gentilis), The Birds of North America Online (A. Poole, Ed.). Ithaca: Cornell Lab of Ornithology	712	1140		Lislevand, T., Figuerola, J. & Székely, T. 2007. Avian body sizes in relation to fecundity, mating system, display behaviour and resource sharing. Ecology 88: 1605.	1	BWPi 2.0.3: Birds of the Western Palearctic Interactive - DVD ROM, 2006, OUP/BirdGuides Ltd; Squires, J.R. & Reynolds, R.T. 1997. Northern Goshawk (Accipiter gentilis), The Birds of North America Online (A. Poole, Ed.). Ithaca: Cornell Lab of Ornithology	12	12	Squires, J. R. and R. T. Reynolds (1997). Northern Goshawk (Accipiter gentilis), version 2.0. In The Birds of North America (A. F. Poole and F. B. Gill, Editors). Cornell Lab of Ornithology, Ithaca, NY, USA.
Accipiter nisus	0.47	Kjellen, N. 1998. Annual variation in numbers, age and sex ratios among migrating raptors at Falsterbo, Sweden from 1986-1995. Journal fur Ornithologie 139: 157-171.	0.33	0.32	BWPi 2.0.3: Birds of the Western Palearctic Interactive - DVD ROM, 2006, OUP/BirdGuides Ltd	1	0	Newton, I. 1986. The Sparrowhawk. T. & A. D. Poyser, Calton; BWPi 2.0.3: Birds of the Western Palearctic Interactive - DVD ROM, 2006, OUP/BirdGuides Ltd	150	290		Lislevand, T., Figuerola, J. & Székely, T. 2007. Avian body sizes in relation to fecundity, mating system, display behaviour and resource sharing. Ecology 88: 1605.	1	Newton, I. 1986. The Sparrowhawk. T. & A. D. Poyser, Calton; BWPi 2.0.3: Birds of the Western Palearctic Interactive - DVD ROM, 2006, OUP/BirdGuides Ltd	12	12	de Magalhães, J.P., Budovsky, A., Lehmann, G., Costa, J., Li, Y., Fraifeld, V., & Church, G.M. (2009). The Human Ageing Genomic Resources: online databases and tools for biogerontologists. Aging Cell 8, 65-72; BWPi 2.0.3: Birds of the Western Palearctic Interactive - DVD ROM, 2006, OUP/BirdGuides Ltd.
Acrocephalus arundinaceus	0.451	Bensch, S., Westerdahl, H., Hansson, B. & Hasselquist, D. 1999. Do females adjust the sex of their offspring in relation to the breeding sex ratio? Journal of Evolutionary Biology 12: 1104-1109.	0.445	0.415	Liker, A. & Székely, T. 2005. Mortality costs of sexual selection and parental care in natural populations of birds. Evolution 59: 890-897.	3	0	BWPi 2.0.3: Birds of the Western Palearctic Interactive - DVD ROM, 2006, OUP/BirdGuides Ltd	32.3	28.4		Lislevand, T., Figuerola, J. & Székely, T. 2007. Avian body sizes in relation to fecundity, mating system, display behaviour and resource sharing. Ecology 88: 1605.	0	BWPi 2.0.3: Birds of the Western Palearctic Interactive - DVD ROM, 2006, OUP/BirdGuides Ltd	12	12	de Magalhães, J.P., Budovsky, A., Lehmann, G., Costa, J., Li, Y., Fraifeld, V., & Church, G.M. (2009) The Human Ageing Genomic Resources: online databases and tools for biogerontologists. Aging Cell 8, 65-72; BWPi 2.0.3: Birds of the Western Palearctic Interactive - DVD ROM, 2006, OUP/BirdGuides Ltd.
Acrocephalus schoenobaenus	0.552	Hasselquist, D. & Langefors, A. 1998. Variable social mating system in the sedge warbler, Acrocephalus schoenobaenus. Ethology 104: 759-769.				3	3	BWPi 2.0.3: Birds of the Western Palearctic Interactive - DVD ROM, 2006, OUP/BirdGuides Ltd; Hasselquist, D. & Langefors, A. 1998. Variable social mating system in the sedge warbler, Acrocephalus schoenobaenus. Ethology 104: 759-769.	12.3	11.5		Lislevand, T., Figuerola, J. & Székely, T. 2007. Avian body sizes in relation to fecundity, mating system, display behaviour and resource sharing. Ecology 88: 1605.	0	BWPi 2.0.3: Birds of the Western Palearctic Interactive - DVD ROM, 2006, OUP/BirdGuides Ltd; Hasselquist, D. & Langefors, A. 1998. Variable social mating system in the sedge warbler, Acrocephalus schoenobaenus. Ethology 104: 759-769.	12	12	de Magalhães, J.P., Budovsky, A., Lehmann, G., Costa, J., Li, Y., Fraifeld, V., & Church, G.M. (2009) The Human Ageing Genomic Resources: online databases and tools for biogerontologists. Aging Cell 8, 65-72; BWPi 2.0.3: Birds of the Western Palearctic Interactive - DVD ROM, 2006, OUP/BirdGuides Ltd.
Actitis macularius	0.58	Oring, L.W., Lank, D.B. & Maxon, S.J. 1983 Population studies of the polyandrous spotted sandpiper. AUK 100: 272-285.	0.37	0.37	Liker, A. & Székely, T. 2005. Mortality costs of sexual selection and parental care in natural populations of birds. Evolution 59: 890-897.	0	4	Reed, J.M., Oring, L.W. & Gray, E.M. 2013. Spotted Sandpiper (Actitis macularius), The Birds of North America Online (A. Poole, Ed.). Ithaca: Cornell Lab of Ornithology; Oring, L.W., Reed, M.J. & Alberico, A.R.J. 1994. Mate acquisition tactics in polyandrous spotted sandpipers (Actitis macularia): the role of age and experience. Behavioral Ecology 5: 9-16.	36.9	48		Lislevand, T., Figuerola, J. & Székely, T. 2007. Avian body sizes in relation to fecundity, mating system, display behaviour and resource sharing. Ecology 88: 1605.	2	Reed, J.M., Oring, L.W. & Gray, E.M. 2013. Spotted Sandpiper (Actitis macularius), The Birds of North America Online (A. Poole, Ed.). Ithaca: Cornell Lab of Ornithology; Oring, L.W., Reed, M.J. & Alberico, A.R.J. 1994. Mate acquisition tactics in polyandrous spotted sandpipers (Actitis macularia): the role of age and experience. Behavioral Ecology 5: 9-16.	12	17	Oring, L. W., Lank, D.B. & Maxson, S.J. (1983) Population studies of the polyandrous Spotted Sandpiper. Auk 100, 272-285.
Agelaius phoeniceus	0.282	Orians, G.H. 1961. The Ecology of Blackbird (Agelaius) Social Systems. Ecological Monographs 31: 285-312; Holm, C.H. 1973. Breeding Sex Ratios, Territoriality, and Reproductive Success in the Red-Winged Blackbird (Agelaius Phoeniceus). Ecology 54: 356-365.	0.578	0.505	Liker, A. & Székely, T. 2005. Mortality costs of sexual selection and parental care in natural populations of birds. Evolution 59: 890-897.	4	0	Searcy, W.A. & Yasukawa, K. 1995. Polygyny and sexual selection in red-winged Blackbirds. Princeton University Press, Princeton, New Jersey; Yasukawa, K. & Searcy, W.A. 1995. Red-winged Blackbird (Agelaius phoeniceus), The Birds of North America Online (A. Poole, Ed.). Ithaca: Cornell Lab of Ornithology	57.3	39.6		Lislevand, T., Figuerola, J. & Székely, T. 2007. Avian body sizes in relation to fecundity, mating system, display behaviour and resource sharing. Ecology 88: 1605.	0	Searcy, W.A. & Yasukawa, K. 1995. Polygyny and sexual selection in red-winged Blackbirds. Princeton University Press, Princeton, New Jersey; Yasukawa, K. & Searcy, W.A. 1995. Red-winged Blackbird (Agelaius phoeniceus), The Birds of North America Online (A. Poole, Ed.). Ithaca: Cornell Lab of Ornithology	12	12	Yasukawa, K. and W. A. Searcy (1995). Red-winged Blackbird (Agelaius phoeniceus), version 2.0. In The Birds of North America (A. F. Poole and F. B. Gill, Editors). Cornell Lab of Ornithology, Ithaca, NY, USA.
Aix sponsa	0.557	Hepp, G.R. & Bellrose, F.C. 1995. Wood Duck (Aix sponsa), The Birds of North America Online (A. Poole, Ed.). Ithaca: Cornell Lab of Ornithology.	0.46	0.51	Liker, A. & Székely, T. 2005. Mortality costs of sexual selection and parental care in natural populations of birds. Evolution 59: 890-897.	1	0	Hepp, G.R. & Bellrose, F.C. 1995. Wood Duck (Aix sponsa), The Birds of North America Online (A. Poole, Ed.). Ithaca: Cornell Lab of Ornithology	680	671		Lislevand, T., Figuerola, J. & Székely, T. 2007. Avian body sizes in relation to fecundity, mating system, display behaviour and resource sharing. Ecology 88: 1605.	2	Hepp, G.R. & Bellrose, F.C. 1995. Wood Duck (Aix sponsa), The Birds of North America Online (A. Poole, Ed.). Ithaca: Cornell Lab of Ornithology	12	12	Hepp, G. R. & Bellrose, F.C. (2013). Wood Duck (Aix sponsa), version 2.0. In The Birds of North America (A. F. Poole, Editor). Cornell Lab of Ornithology, Ithaca, NY, USA.
Ammodramus caudacutus	0.721	Greenlaw, J.S. & Rising, J.D. 1994. Saltmarsh Sparrow (Ammodramus caudacutus), The Birds of North America Online (A. Poole, Ed.). Ithaca: Cornell Lab of Ornithology	0.604	0.604	Liker, A. & Székely, T. 2005. Mortality costs of sexual selection and parental care in natural populations of birds. Evolution 59: 890-897.	4	0	Greenlaw, J.S. & Rising, J.D. 1994. Saltmarsh Sparrow (Ammodramus caudacutus), The Birds of North America Online (A. Poole, Ed.). Ithaca: Cornell Lab of Ornithology	16.8	16.9		Lislevand, T., Figuerola, J. & Székely, T. 2007. Avian body sizes in relation to fecundity, mating system, display behaviour and resource sharing. Ecology 88: 1605.	0	Greenlaw, J.S. & Rising, J.D. 1994. Saltmarsh Sparrow (Ammodramus caudacutus), The Birds of North America Online (A. Poole, Ed.). Ithaca: Cornell Lab of Ornithology	12	12	Greenlaw, J. S., Elphick, C.S., Post, W. & Rising, J.D. (2018). Saltmarsh Sparrow (Ammodramus caudacutus), version 2.0. In The Birds of North America (P. G. Rodewald, Editor). Cornell Lab of Ornithology, Ithaca, NY, USA.
Anas acuta	0.588	Austin, J.E., & Miller, M.R. 1995. Northern Pintail (Anas acuta), The Birds of North America Online (A. Poole, Ed.). Ithaca: Cornell Lab of Ornithology	0.28	0.4	Liker, A. & Székely, T. 2005. Mortality costs of sexual selection and parental care in natural populations of birds. Evolution 59: 890-897.	0	0	BWPi 2.0.3: Birds of the Western Palearctic Interactive - DVD ROM, 2006, OUP/BirdGuides Ltd; Austin, J.E. & Miller, M.R. 1995. Northern Pintail (Anas acuta), The Birds of North America Online (A. Poole, Ed.). Ithaca: Cornell Lab of Ornithology	1025	866		Lislevand, T., Figuerola, J. & Székely, T. 2007. Avian body sizes in relation to fecundity, mating system, display behaviour and resource sharing. Ecology 88: 1605.	2	BWPi 2.0.3: Birds of the Western Palearctic Interactive - DVD ROM, 2006, OUP/BirdGuides Ltd; Austin, J.E. & Miller, M.R. 1995. Northern Pintail (Anas acuta), The Birds of North America Online (A. Poole, Ed.). Ithaca: Cornell Lab of Ornithology	8	8	BWPi 2.0.3: Birds of the Western Palearctic Interactive - DVD ROM, 2006, OUP/BirdGuides Ltd; Austin, J.E. & Miller, M.R. (1995) Northern Pintail (Anas acuta), The Birds of North America Online (A. Poole, Ed.). Ithaca: Cornell Lab of Ornithology.
Anas americana	0.591	Mowbray, T. 1999. American Wigeon (Anas americana), The Birds of North America Online (A. Poole, Ed.). Ithaca: Cornell Lab of Ornithology	0.36	0.39	Liker, A. & Székely, T. 2005. Mortality costs of sexual selection and parental care in natural populations of birds. Evolution 59: 890-897.	0	0	Mowbray, T. 1999. American Wigeon (Anas americana), The Birds of North America Online (A. Poole, Ed.). Ithaca: Cornell Lab of Ornithology	821	766		Lislevand, T., Figuerola, J. & Székely, T. 2007. Avian body sizes in relation to fecundity, mating system, display behaviour and resource sharing. Ecology 88: 1605.	2	Mowbray, T. 1999. American Wigeon (Anas americana), The Birds of North America Online (A. Poole, Ed.). Ithaca: Cornell Lab of Ornithology	12	12	Mini, A. E., E. R. Harrington, E. Rucker, B. D. Dugger, & T. B. Mowbray (2014). American Wigeon (Mareca americana), version 2.0. In The Birds of North America (A. F. Poole, Editor). Cornell Lab of Ornithology, Ithaca, NY, USA.
Anas crecca	0.547	Johnson, K. 1995. Green-winged Teal (Anas crecca), The Birds of North America Online (A. Poole, Ed.). Ithaca: Cornell Lab of Ornithology	0.47	0.57	Liker, A. & Székely, T. 2005. Mortality costs of sexual selection and parental care in natural populations of birds. Evolution 59: 890-897.	0	0	BWPi 2.0.3: Birds of the Western Palearctic Interactive - DVD ROM, 2006, OUP/BirdGuides Ltd; Owens, I.P.F. & Bennett, P.M. 1994. Mortality costs of parental care and sexual dimorphism in birds. Proc. R. Soc. Lond. B 257: 1-8.	322	308		Lislevand, T., Figuerola, J. & Székely, T. 2007. Avian body sizes in relation to fecundity, mating system, display behaviour and resource sharing. Ecology 88: 1605.	2	BWPi 2.0.3: Birds of the Western Palearctic Interactive - DVD ROM, 2006, OUP/BirdGuides Ltd; Owens, I.P.F. & Bennett, P.M. 1994. Mortality costs of parental care and sexual dimorphism in birds. Proc. R. Soc. Lond. B 257: 1-8.	6	6	BWPi 2.0.3: Birds of the Western Palearctic Interactive - DVD ROM, 2006, OUP/BirdGuides Ltd.; Urban, E.K., Fry, C.H. & Keith, S. (1986) The Birds of Africa, Volume II. Academic Press, London.
Anas discors	0.556	Rohwer, F.C., Johnson, W.P. & Loos, E.L. 2002. Blue-winged Teal (Anas discors), The Birds of North America Online (A. Poole, Ed.). Ithaca: Cornell Lab of Ornithology	0.41	0.48	Liker, A. & Székely, T. 2005. Mortality costs of sexual selection and parental care in natural populations of birds. Evolution 59: 890-897.	0	0	Rohwer, F.C., Johnson, W.P. & Loos, E.R. 2002. Blue-winged Teal (Anas discors), The Birds of North America Online (A. Poole, Ed.). Ithaca: Cornell Lab of Ornithology	478	451		Lislevand, T., Figuerola, J. & Székely, T. 2007. Avian body sizes in relation to fecundity, mating system, display behaviour and resource sharing. Ecology 88: 1605.	2	Rohwer, F.C., Johnson, W.P. & Loos, E.R. 2002. Blue-winged Teal (Anas discors), The Birds of North America Online (A. Poole, Ed.). Ithaca: Cornell Lab of Ornithology	8	8	Paul, J. (1979) A Guide to North American Waterfowl. Indiana Univ. Press, Bloomington. Pp. 274
Anas penelope	0.507	Gardarsson, A. & Einarsson, A. 1997. Numbers and Production of Eurasian Wigeon in Relation to Conditions in a Breeding area, Lake Myvatn, Iceland. Journal of Animal Ecology 66: 439-451.				0	0	BWPi 2.0.3: Birds of the Western Palearctic Interactive - DVD ROM, 2006, OUP/BirdGuides Ltd	819	724		Lislevand, T., Figuerola, J. & Székely, T. 2007. Avian body sizes in relation to fecundity, mating system, display behaviour and resource sharing. Ecology 88: 1605.	2	BWPi 2.0.3: Birds of the Western Palearctic Interactive - DVD ROM, 2006, OUP/BirdGuides Ltd	12	12	BWPi 2.0.3: Birds of the Western Palearctic Interactive - DVD ROM, 2006, OUP/BirdGuides Ltd.
Anas platyrhynchos	0.539	Johnson, D.H. & Sargeant, A.B. 1977. Impact of red fox predation on the sex ratio of prairie mallards. U.S. Fish and Wildl. Serv. Wildl. Res. Rep. 6.	0.37	0.44	Liker, A. & Székely, T. 2005. Mortality costs of sexual selection and parental care in natural populations of birds. Evolution 59: 890-897.	1	0	BWPi 2.0.3: Birds of the Western Palearctic Interactive - DVD ROM, 2006, OUP/BirdGuides Ltd	1210	1113		Lislevand, T., Figuerola, J. & Székely, T. 2007. Avian body sizes in relation to fecundity, mating system, display behaviour and resource sharing. Ecology 88: 1605.	2	BWPi 2.0.3: Birds of the Western Palearctic Interactive - DVD ROM, 2006, OUP/BirdGuides Ltd	12	12	Drilling, N., Titman, R.D., & McKinney, F. (2002). Mallard (Anas platyrhynchos), version 1.0. In The Birds of North America (A. F. Poole and F. B. Gill, Editors). Cornell Lab of Ornithology, Ithaca, NY, USA.
Anas strepera	0.565	Leschack, C.R., Mckinght, S.K. & Hepp, G.R. 1997. Gadwall (Anas strepera), The Birds of North America Online (A. Poole, Ed.). Ithaca: Cornell Lab of Ornithology	0.25	0.31	Liker, A. & Székely, T. 2005. Mortality costs of sexual selection and parental care in natural populations of birds. Evolution 59: 890-897.	0	0	BWPi 2.0.3: Birds of the Western Palearctic Interactive - DVD ROM, 2006, OUP/BirdGuides Ltd	990	849		Lislevand, T., Figuerola, J. & Székely, T. 2007. Avian body sizes in relation to fecundity, mating system, display behaviour and resource sharing. Ecology 88: 1605.	2	BWPi 2.0.3: Birds of the Western Palearctic Interactive - DVD ROM, 2006, OUP/BirdGuides Ltd	8	8	BWPi 2.0.3: Birds of the Western Palearctic Interactive - DVD ROM, 2006, OUP/BirdGuides Ltd.
Anous stolidus			0.11	0.13	Liker, A. & Székely, T. 2005. Mortality costs of sexual selection and parental care in natural populations of birds. Evolution 59: 890-897.	0	0	Chardine, J.W. & Morris, R.D. 1996. Brown Noddy (Anous stolidus), The Birds of North America Online (A. Poole, Ed.). Ithaca: Cornell Lab of Ornithology; 36. Urban, E.K., Fry, C.H. & Keith, S. 1986. The Birds of Africa (Academic Press, London), Vol. 2.; 37. Higgins, P.J. & Davies, S.J.J.F. 1996. Handbook of Australian, New Zealand and Antarctic Birds (Oxford Univ. Press, Melbourne), Vol. 3.	196.4	172.3		Lislevand, T., Figuerola, J. & Székely, T. 2007. Avian body sizes in relation to fecundity, mating system, display behaviour and resource sharing. Ecology 88: 1605.	1	Chardine, J.W. & Morris, R.D. 1996. Brown Noddy (Anous stolidus), The Birds of North America Online (A. Poole, Ed.). Ithaca: Cornell Lab of Ornithology; 36. Urban, E.K., Fry, C.H. & Keith, S. 1986. The Birds of Africa (Academic Press, London), Vol. 2.; 37. Higgins, P.J. & Davies, S.J.J.F. 1996. Handbook of Australian, New Zealand and Antarctic Birds (Oxford Univ. Press, Melbourne), Vol. 3.	48	36	Chardine, J. W. & R. D. Morris (1996). Brown Noddy (Anous stolidus), version 2.0. In The Birds of North America (A. F. Poole and F. B. Gill, Editors). Cornell Lab of Ornithology, Ithaca, NY, USA.
Anser albifrons	0.502	Ely, C.R. & Dzubin, A.X. 1994. Greater White-fronted Goose (Anser albifrons), The Birds of North America Online (A. Poole, Ed.). Ithaca: Cornell Lab of Ornithology	0.29	0.33	Liker, A. & Székely, T. 2005. Mortality costs of sexual selection and parental care in natural populations of birds. Evolution 59: 890-897.	0	0	BWPi 2.0.3: Birds of the Western Palearctic Interactive - DVD ROM, 2006, OUP/BirdGuides Ltd	2853	2508		Lislevand, T., Figuerola, J. & Székely, T. 2007. Avian body sizes in relation to fecundity, mating system, display behaviour and resource sharing. Ecology 88: 1605.	2	BWPi 2.0.3: Birds of the Western Palearctic Interactive - DVD ROM, 2006, OUP/BirdGuides Ltd	36	36	Ely, C. R. & A. X. Dzubin (1994). Greater White-fronted Goose (Anser albifrons), version 2.0. In The Birds of North America (A. F. Poole and F. B. Gill, Editors). Cornell Lab of Ornithology, Ithaca, NY, USA.
Anthus spinoletta	0.529	Reyer, H.U., Bollmann, K., Schlapfer, A.R. & al. 1997. Ecological determinants of extrapair fertilizations and egg dumping in Alpine water pipits (Anthus spinoletta). Behavioral Ecology 8: 534-543.				2	2	BWPi 2.0.3: Birds of the Western Palearctic Interactive - DVD ROM, 2006, OUP/BirdGuides Ltd; Bollmann, K. & Reyer, H.-U. 1999. Why does monogamy prevail in the Alpine Water Pipit? In: Adams, N.J. & Slotow, R.H. (eds) Proc. 22 Int. Ornithol. Congr., Durban: 2666-2688. Johannesburg: BirdLife South Africa.	21.3	20.1		Lislevand, T., Figuerola, J. & Székely, T. 2007. Avian body sizes in relation to fecundity, mating system, display behaviour and resource sharing. Ecology 88: 1605.	0	BWPi 2.0.3: Birds of the Western Palearctic Interactive - DVD ROM, 2006, OUP/BirdGuides Ltd; Bollmann, K. & Reyer, H.-U. 1999. Why does monogamy prevail in the Alpine Water Pipit? In: Adams, N.J. & Slotow, R.H. (eds) Proc. 22 Int. Ornithol. Congr., Durban: 2666-2688. Johannesburg: BirdLife South Africa.	12	12	BWPi 2.0.3: Birds of the Western Palearctic Interactive - DVD ROM, 2006, OUP/BirdGuides Ltd.
Aphelocoma coerulescens	0.537	Woolfenden, G.E. 1975. Florida scrub jay helpers at nest. Auk 92: 1-15.	0.21	0.21	Liker, A. & Székely, T. 2005. Mortality costs of sexual selection and parental care in natural populations of birds. Evolution 59: 890-897.	1	0	Woolfenden, G.E. & Fitzpatrick, J.W. 1984. The Florida Scrub Jay. Princeton University Press, Princeton, New Jersey; Woolfenden, G.E. & Fitzpatrick, J.E. 1996. Florida Scrub-Jay (Aphelocoma coerulescens), The Birds of North America Online (A. Poole, Ed.). Ithaca: Cornell Lab of Ornithology	79.3	74.9		Lislevand, T., Figuerola, J. & Székely, T. 2007. Avian body sizes in relation to fecundity, mating system, display behaviour and resource sharing. Ecology 88: 1605.	0	Woolfenden, G.E. & Fitzpatrick, J.W. 1984. The Florida Scrub Jay. Princeton University Press, Princeton, New Jersey; Woolfenden, G.E. & Fitzpatrick, J.E. 1996. Florida Scrub-Jay (Aphelocoma coerulescens), The Birds of North America Online (A. Poole, Ed.). Ithaca: Cornell Lab of Ornithology	12	12	Woolfenden, G. E. & Fitzpatrick, J.W. (1996). Florida Scrub-Jay (Aphelocoma coerulescens), version 2.0. In The Birds of North America (A. F. Poole and F. B. Gill, Editors). Cornell Lab of Ornithology, Ithaca, NY, USA.
Aptenodytes forsteri	0.395	Marchant, S. & Higgins, P.J. (eds) 1990. Handbook of Australian, New Zealand and Antarctic Birds. Volume 1: Ratites to Ducks. Oxford University Press, Melbourne.	0.201	0.135	Liker, A. & Székely, T. 2005. Mortality costs of sexual selection and parental care in natural populations of birds. Evolution 59: 890-897.	0	0	Marchant, S. & Higgins, P.J. (eds) 1990. Handbook of Australian, New Zealand and Antarctic Birds. Volume 1: Ratites to Ducks. Oxford University Press, Melbourne.	38200	29500		Lislevand, T., Figuerola, J. & Székely, T. 2007. Avian body sizes in relation to fecundity, mating system, display behaviour and resource sharing. Ecology 88: 1605.	1	Marchant, S. & Higgins, P.J. (eds) 1990. Handbook of Australian, New Zealand and Antarctic Birds. Volume 1: Ratites to Ducks. Oxford University Press, Melbourne.	66	60	Marchant, S. & Higgins, P.J. (eds) 1990. Handbook of Australian, New Zealand and Antarctic birds. Vol. 1, Ratites to ducks. Oxford University Press, Melbourne; Williams, T. (1995) The Penguins. Oxford, England: Oxford University Press.
Aptenodytes patagonicus	0.631	Pincemy, G., Dobson, F.S. & Jouventin, P. 2010. Homosexual Mating Displays in Penguins. Ethology 116: 1210-1216.	0.078	0.094	Liker, A. & Székely, T. 2005. Mortality costs of sexual selection and parental care in natural populations of birds. Evolution 59: 890-897.	0	0	Williams, T.D. 1995. The Penguins. Oxford University Press, Oxford	12800	11500		Lislevand, T., Figuerola, J. & Székely, T. 2007. Avian body sizes in relation to fecundity, mating system, display behaviour and resource sharing. Ecology 88: 1605.	1	Williams, T.D. 1995. The Penguins. Oxford University Press, Oxford	42	42	Marchant, S. & Higgins, P.J. (eds) (1990) Handbook of Australian, New Zealand and Antarctic birds. Vol. 1, Ratites to ducks. Oxford University Press, Melbourne; Borboroglu-Garcia P. et al. (2013). Penguins: Natural History and Conservation. University of Wasihington Press.
Apteryx australis	0.44	Taborsky, B. & Taborsky, M. 1999. The mating system and stability of pairs in kiwi Apteryx spp. J. Avian Biol. 30: 143–151.				0	0	Marchant, S. & Higgins P.J. (eds) 1990. Handbook of Australian, New Zealand and Antarctic Birds. Volume 1: Ratites to Ducks. Oxford University Press, Melbourne	2208	2535		Lislevand, T., Figuerola, J. & Székely, T. 2007. Avian body sizes in relation to fecundity, mating system, display behaviour and resource sharing. Ecology 88: 1605.	2	Marchant, S. & Higgins P.J. (eds) 1990. Handbook of Australian, New Zealand and Antarctic Birds. Volume 1: Ratites to Ducks. Oxford University Press, Melbourne	18	24	McClennan, J.A., Potter,M.A., Robertson, H.A., Wake, G.C., Colbourne, R., Dew, L., Joyce, L., McCann, A.J., Miles, J., Miller, PJ. & Reid, J. (1996) New Zealand Journal of Ecology 20(1): 27-35.
Archilochus colubris	0.408	Robinson, T.R., Sargent, S.S. & Sargent, M.B. 1996. Ruby-throated Hummingbird (Archilochus colubris), The Birds of North America Online (A. Poole, Ed.). Ithaca: Cornell Lab of Ornithology	0.688	0.577	Liker, A. & Székely, T. 2005. Mortality costs of sexual selection and parental care in natural populations of birds. Evolution 59: 890-897.	4	0	Weidensaul, S., Robinson, T.R., Sargent, R.R. & Sargent, M.B. 2013. Ruby-throated Hummingbird (Archilochus colubris), The Birds of North America Online (A. Poole, Ed.). Ithaca: Cornell Lab of Ornithology	3.36	3.81		Lislevand, T., Figuerola, J. & Székely, T. 2007. Avian body sizes in relation to fecundity, mating system, display behaviour and resource sharing. Ecology 88: 1605.	0	Weidensaul, S., Robinson, T.R., Sargent, R.R. & Sargent, M.B. 2013. Ruby-throated Hummingbird (Archilochus colubris), The Birds of North America Online (A. Poole, Ed.). Ithaca: Cornell Lab of Ornithology	12	12	Weidensaul, S., T. R. Robinson, R. R. Sargent, and M. B. Sargent (2013). Ruby-throated Hummingbird (Archilochus colubris), version 2.0. In The Birds of North America (A. F. Poole, Editor). Cornell Lab of Ornithology, Ithaca, NY, USA.
Ardeotis australis						4	4	Ziembicki, M. 2010. Ecology and movements of the Australian bustard Ardeotis australis in a dynamic landscape. Thesis (Ph.D.) -- University of Adelaide, School of Earth and Environmental Sciences; Marchant, S. & Higgins, P.J. (eds) 1990. Handbook of Australian, New Zealand and Antarctic Birds. Volume 2: Raptors to Lapwings. Oxford University Press, Melbourne	5970	2930		Marchant, S. & Higgins, P.J. (eds) 1990. Handbook of Australian, New Zealand and Antarctic Birds. Volume 2: Raptors to Lapwings. Oxford University Press, Melbourne	2	Marchant, S. & Higgins, P.J. (eds) 1990. Handbook of Australian, New Zealand and Antarctic Birds. Volume 2: Raptors to Lapwings. Oxford University Press, Melbourne	96	36	Marchant, S. & Higgins, P.J. (eds) 1990. Handbook of Australian, New Zealand and Antarctic Birds. Volume 2: Raptors to Lapwings. Oxford University Press, Melbourne.
Aythya americana	0.55	Woodin, M.C. & Michot, T.M. 2002. Redhead (Aythya americana), The Birds of North America Online (A. Poole, Ed.). Ithaca: Cornell Lab of Ornithology	0.359	0.472	Franklin, A.B., Anderson, D.R. & Burnham, K.P. 2002. Estimation of long-term trends and variation in avian survival probabilities using random effects models. Journal of Applied Statistics 29: 267-287.	0	0	Woodin, M.C. & Michot, T.C. 2002. Redhead (Aythya americana), The Birds of North America Online (A. Poole, Ed.). Ithaca: Cornell Lab of Ornithology	1100	990		Lislevand, T., Figuerola, J. & Székely, T. 2007. Avian body sizes in relation to fecundity, mating system, display behaviour and resource sharing. Ecology 88: 1605.	2	Woodin, M.C. & Michot, T.C. 2002. Redhead (Aythya americana), The Birds of North America Online (A. Poole, Ed.). Ithaca: Cornell Lab of Ornithology	12	12	Woodin, M. C. and T. C. Michot (2002). Redhead (Aythya americana), version 2.0. In The Birds of North America (A. F. Poole and F. B. Gill, Editors). Cornell Lab of Ornithology, Ithaca, NY, USA.
Aythya collaris	0.625	Hohman, W.L. & Eberhardt, R.T. 1998. Ring-necked Duck (Aythya collaris), The Birds of North America Online (A. Poole, Ed.). Ithaca: Cornell Lab of Ornithology	0.34	0.47	Liker, A. & Székely, T. 2005. Mortality costs of sexual selection and parental care in natural populations of birds. Evolution 59: 890-897.	1	0	Roy, C.L., Herwig, C.M., Hohman, W.L. & Eberhardt, R.T. 2012. Ring-necked Duck (Aythya collaris), The Birds of North America Online (A. Poole, Ed.). Ithaca: Cornell Lab of Ornithology	744	671		Lislevand, T., Figuerola, J. & Székely, T. 2007. Avian body sizes in relation to fecundity, mating system, display behaviour and resource sharing. Ecology 88: 1605.	2	Roy, C.L., Herwig, C.M., Hohman, W.L. & Eberhardt, R.T. 2012. Ring-necked Duck (Aythya collaris), The Birds of North America Online (A. Poole, Ed.). Ithaca: Cornell Lab of Ornithology	12	12	Roy, C. L., C. M. Herwig, W. L. Hohman, and R. T. Eberhardt (2012). Ring-necked Duck (Aythya collaris), version 2.0. In The Birds of North America (A. F. Poole, Editor). Cornell Lab of Ornithology, Ithaca, NY, USA.
Aythya marila	0.6	Kessel, B., Rocque, D.A. & Barclay, J.A. 2002. Greater Scaup (Aythya marila), The Birds of North America Online (A. Poole, Ed.). Ithaca: Cornell Lab of Ornithology	0.273	0.401	Liker, A. & Székely, T. 2005. Mortality costs of sexual selection and parental care in natural populations of birds. Evolution 59: 890-897.	0	0	BWPi 2.0.3: Birds of the Western Palearctic Interactive - DVD ROM, 2006, OUP/BirdGuides Ltd; Kessel, B., Rocque, D.A. & Barclay, J.S. 2002. Greater Scaup (Aythya marila), The Birds of North America Online (A. Poole, Ed.). Ithaca: Cornell Lab of Ornithology	1052	975		Lislevand, T., Figuerola, J. & Székely, T. 2007. Avian body sizes in relation to fecundity, mating system, display behaviour and resource sharing. Ecology 88: 1605.	2	BWPi 2.0.3: Birds of the Western Palearctic Interactive - DVD ROM, 2006, OUP/BirdGuides Ltd; Kessel, B., Rocque, D.A. & Barclay, J.S. 2002. Greater Scaup (Aythya marila), The Birds of North America Online (A. Poole, Ed.). Ithaca: Cornell Lab of Ornithology	12	12	Kessel, B., D. A. Rocque, and J. S. Barclay (2002). Greater Scaup (Aythya marila), version 2.0. In The Birds of North America (A. F. Poole and F. B. Gill, Editors). Cornell Lab of Ornithology, Ithaca, NY, USA.
Aythya valisineria	0.538	Mowbray, T.B. 2002. Canvasback (Aythya valisineria), The Birds of North America Online (A. Poole, Ed.). Ithaca: Cornell Lab of Ornithology	0.24	0.39	Promislow, D.E.L., Montgomerie, R. & Martin, T.E. 1994. Sexual selection and survival in North American waterfowl. Evolution 48: 2045-2050.	2	0	Mowbray, T.B. 2002. Canvasback (Aythya valisineria), The Birds of North America Online (A. Poole, Ed.). Ithaca: Cornell Lab of Ornithology	1252	1156		Lislevand, T., Figuerola, J. & Székely, T. 2007. Avian body sizes in relation to fecundity, mating system, display behaviour and resource sharing. Ecology 88: 1605.	2	Mowbray, T.B. 2002. Canvasback (Aythya valisineria), The Birds of North America Online (A. Poole, Ed.). Ithaca: Cornell Lab of Ornithology	8	8	de Magalhães, J.P., Budovsky, A., Lehmann, G., Costa, J., Li, Y., Fraifeld, V., & Church, G.M. (2009) The Human Ageing Genomic Resources: online databases and tools for biogerontologists. Aging Cell 8, 65-72; Mowbray, T. B. (2002). Canvasback (Aythya valisineria), version 2.0. In The Birds of North America (A. F. Poole and F. B. Gill, Editors). Cornell Lab of Ornithology, Ithaca, NY, USA.
Bombycilla cedrorum	0.43	Witmer, M. C., D. J. Mountjoy, and L. Elliot (2014). Cedar Waxwing (Bombycilla cedrorum), version 2.0. In The Birds of North America (A. F. Poole, Editor). Cornell Lab of Ornithology, Ithaca, NY, USA. https://doi.org/10.2173/bna.309				0	0	Witmer, M. C., D. J. Mountjoy, and L. Elliot (2014). Cedar Waxwing (Bombycilla cedrorum), version 2.0. In The Birds of North America (A. F. Poole, Editor). Cornell Lab of Ornithology, Ithaca, NY, USA. https://doi.org/10.2173/bna.309	30.8	33.9	31.589	Witmer, M. C., D. J. Mountjoy, and L. Elliot (2014). Cedar Waxwing (Bombycilla cedrorum), version 2.0. In The Birds of North America (A. F. Poole, Editor). Cornell Lab of Ornithology, Ithaca, NY, USA. https://doi.org/10.2173/bna.309	0	Witmer, M. C., D. J. Mountjoy, and L. Elliot (2014). Cedar Waxwing (Bombycilla cedrorum), version 2.0. In The Birds of North America (A. F. Poole, Editor). Cornell Lab of Ornithology, Ithaca, NY, USA. https://doi.org/10.2173/bna.309	12	12	Witmer, M. C., D. J. Mountjoy, and L. Elliot (2014). Cedar Waxwing (Bombycilla cedrorum), version 2.0. In The Birds of North America (A. F. Poole, Editor). Cornell Lab of Ornithology, Ithaca, NY, USA.
Brachyramphus marmoratus	0.524	Vanderkist, B.A., Xue, X.H., Griffiths, R., Martin, K., Beauchamp, W. & Williams, T.D. 1999. Evidence of male-bias in capture samples of Marbled Murrelets from genetic studies in British Columbia. Condor 101: 398–402.				0	0	Nelson, S.K. 1997. Marbled Murrelet (Brachyramphus marmoratus), The Birds of North America Online (A. Poole, Ed.). Ithaca: Cornell Lab of Ornithology	217	222.7		Lislevand, T., Figuerola, J. & Székely, T. 2007. Avian body sizes in relation to fecundity, mating system, display behaviour and resource sharing. Ecology 88: 1605.	1	Nelson, S.K. 1997. Marbled Murrelet (Brachyramphus marmoratus), The Birds of North America Online (A. Poole, Ed.). Ithaca: Cornell Lab of Ornithology	24	24	de Magalhães, J.P., Budovsky, A., Lehmann, G., Costa, J., Li, Y., Fraifeld, V., & Church, G.M. (2009) The Human Ageing Genomic Resources: online databases and tools for biogerontologists. Aging Cell 8, 65-72; Nelson, S. K. (1997). Marbled Murrelet (Brachyramphus marmoratus), version 2.0. In The Birds of North America (A. F. Poole and F. B. Gill, Editors). Cornell Lab of Ornithology, Ithaca, NY, U…
Branta bernicla	0.51	Reed, A., Ward, D.H., Derksen, D.V. & Sedinger, J.S. 1998. Brant (Branta bernicla), The Birds of North America Online (A. Poole, Ed.). Ithaca: Cornell Lab of Ornithology	0.16	0.16	Liker, A. & Székely, T. 2005. Mortality costs of sexual selection and parental care in natural populations of birds. Evolution 59: 890-897.	0	0	BWPi 2.0.3: Birds of the Western Palearctic Interactive - DVD ROM, 2006, OUP/BirdGuides Ltd	1370	1230		Lislevand, T., Figuerola, J. & Székely, T. 2007. Avian body sizes in relation to fecundity, mating system, display behaviour and resource sharing. Ecology 88: 1605.	2	BWPi 2.0.3: Birds of the Western Palearctic Interactive - DVD ROM, 2006, OUP/BirdGuides Ltd	24	24	Lewis, T. L., D. H. Ward, J. S. Sedinger, A. Reed, and D. V. Derksen (2013). Brant (Branta bernicla), version 2.0. In The Birds of North America (A. F. Poole, Editor). Cornell Lab of Ornithology, Ithaca, NY, USA.
Branta canadensis	0.501	Mowbray, T.B., Ely, C.R., Sedinger, J.S. & Trost, R.E. 2002. Canada Goose (Branta canadensis), The Birds of North America Online (A. Poole, Ed.). Ithaca: Cornell Lab of Ornithology	0.276	0.275	Liker, A. & Székely, T. 2005. Mortality costs of sexual selection and parental care in natural populations of birds. Evolution 59: 890-897.	0	0	BWPi 2.0.3: Birds of the Western Palearctic Interactive - DVD ROM, 2006, OUP/BirdGuides Ltd	3814	3314		Lislevand, T., Figuerola, J. & Székely, T. 2007. Avian body sizes in relation to fecundity, mating system, display behaviour and resource sharing. Ecology 88: 1605.	2	BWPi 2.0.3: Birds of the Western Palearctic Interactive - DVD ROM, 2006, OUP/BirdGuides Ltd	24	24	Mowbray, T. B., C. R. Ely, J. S. Sedinger, and R. E. Trost (2002). Canada Goose (Branta canadensis), version 2.0. In The Birds of North America (A. F. Poole and F. B. Gill, Editors). Cornell Lab of Ornithology, Ithaca, NY, USA.
Branta sandvicensis	0.54	Banko, P.C., Black, J.M. & Banko, W.E. 1999. Hawaiian Goose (Branta sandvicensis), The Birds of North America Online (A. Poole, Ed.). Ithaca: Cornell Lab of Ornithology	0.113	0.132	Banko, P.C., Black, J.M. & Banko, W.E. 1999. Hawaiian Goose (Branta sandvicensis), The Birds of North America Online (A. Poole, Ed.). Ithaca: Cornell Lab of Ornithology	0	0	Banko, P.C., Black, J.M. & Banko, W.E. 1999. Hawaiian Goose (Branta sandvicensis), The Birds of North America Online (A. Poole, Ed.). Ithaca: Cornell Lab of Ornithology; del Hoyo, J., Elliot, A. & Sargatal, J. (eds) 1992. Handbook of the Birds of the World. Volume 1: Ostrich to Ducks. Lynx Edicions, Barcelona	2010	1930		Lislevand, T., Figuerola, J. & Székely, T. 2007. Avian body sizes in relation to fecundity, mating system, display behaviour and resource sharing. Ecology 88: 1605.	2	Banko, P.C., Black, J.M. & Banko, W.E. 1999. Hawaiian Goose (Branta sandvicensis), The Birds of North America Online (A. Poole, Ed.). Ithaca: Cornell Lab of Ornithology; del Hoyo, J., Elliot, A. & Sargatal, J. (eds) 1992. Handbook of the Birds of the World. Volume 1: Ostrich to Ducks. Lynx Edicions, Barcelona	24	30	Banko, P. C., J. M. Black, and W. E. Banko (1999). Hawaiian Goose (Branta sandvicensis), version 2.0. In The Birds of North America (A. F. Poole and F. B. Gill, Editors). Cornell Lab of Ornithology, Ithaca, NY, USA.
Buteo galapagoensis	0.582	Faaborg, J., DeVries, T., Patterson, C.B. & al. 1980. Preliminary-observations on the occurrence and evolution of polyandry in the galapagos hawk (Buteo galapagoensis). Auk 97: 581-590.				0	4	del Hoyo, J., Elliot, A. & Sargatal, J. (eds) 1994. Handbook of the Birds of the World. Volume 2: New World Vultures to Guineafowl. Lynx Edicions, Barcelona; Delay, L.S., & al. 1996. Paternal Care in the Cooperatively Polyandrous Galapagos Hawk. Condor 98: 300-306; de Vries, T.J. 1975. The breeding biology of the Galapagos Hawk, Buteo galapagoensis. Gerfaut 65: 29-54.	903	1295		Dunning, Jr., J.B. 2007. CRC Handbook of Avian Body Masses, Second Edition. CRC Press	0	del Hoyo, J., Elliot, A. & Sargatal, J. (eds) 1994. Handbook of the Birds of the World. Volume 2: New World Vultures to Guineafowl. Lynx Edicions, Barcelona; Delay, L.S., & al. 1996. Paternal Care in the Cooperatively Polyandrous Galapagos Hawk. Condor 98: 300-306; de Vries, T.J. 1975. The breeding biology of the Galapagos Hawk, Buteo galapagoensis. Gerfaut 65: 29-54.	36	36	Rivera-Parra, J.L., Hernan-Vargas, F. & Parker, P. 2011. Natal Dispersal and Sociality of Young Galapagos Hawks on Santiago Island. Open Ornithology Journal 4(1):12-16.
Calidris maritima	0.588	Hallgrimsson, G.T., Palsson, S., Summers, R.W. & al. 2011. Sex ratio and sexual size dimorphism in Purple Sandpiper Calidris maritima chicks. Bird Study 58: 44-49; Nicoll, M., Summers, R.W., Underhill, L.G., Brockie, K. & Rae, R. 1988. Regional, seasonal and annual variations in the structure of Purple Sandpiper Calidris maritima populations in Britain. Ibis 130: 221-233.; Strann, K.-B., Summers,…	0.205	0.205	Liker, A. & Székely, T. 2005. Mortality costs of sexual selection and parental care in natural populations of birds. Evolution 59: 890-897.	0	0	BWPi 2.0.3: Birds of the Western Palearctic Interactive - DVD ROM, 2006, OUP/BirdGuides Ltd; Payne, L. X. & Pierce, E.P. 2002. Purple Sandpiper (Calidris maritima), The Birds of North America Online (A. Poole, Ed.). Ithaca: Cornell Lab of Ornithology	67.6	76.3		Lislevand, T., Figuerola, J. & Székely, T. 2007. Avian body sizes in relation to fecundity, mating system, display behaviour and resource sharing. Ecology 88: 1605.	2	BWPi 2.0.3: Birds of the Western Palearctic Interactive - DVD ROM, 2006, OUP/BirdGuides Ltd; Payne, L. X. & Pierce, E.P. 2002. Purple Sandpiper (Calidris maritima), The Birds of North America Online (A. Poole, Ed.). Ithaca: Cornell Lab of Ornithology	12	12	Payne, L. X. and E. P. Pierce (2002). Purple Sandpiper (Calidris maritima), version 2.0. In The Birds of North America (A. F. Poole and F. B. Gill, Editors). Cornell Lab of Ornithology, Ithaca, NY, USA.
Callipepla californica	0.596	Raitt, R.J. & Genelly, R.E. 1964. Dynamics of a Population of California Quail. The Journal of Wildlife Management 28: 127-141.				1	1	Calkins, J.D., Hagelin, J.C. & Lott, D.F. 1999. California Quail (Callipepla californica), The Birds of North America Online (A. Poole, Ed.). Ithaca: Cornell Lab of Ornithology	186.4	162		Lislevand, T., Figuerola, J. & Székely, T. 2007. Avian body sizes in relation to fecundity, mating system, display behaviour and resource sharing. Ecology 88: 1605.	2	Calkins, J.D., Hagelin, J.C. & Lott, D.F. 1999. California Quail (Callipepla californica), The Birds of North America Online (A. Poole, Ed.). Ithaca: Cornell Lab of Ornithology	9	9	Calkins, J. D., J. Gee, J. C. Hagelin, and D. F. Lott (2014). California Quail (Callipepla californica), version 2.0. In The Birds of North America (A. F. Poole, Editor). Cornell Lab of Ornithology, Ithaca, NY, USA.
Callipepla squamata	0.563	Campbell, H., Martin, D.K., Ferkovich, P.E. & Harris, B.K. 1973. Effects of hunting and some other environmental factors on scaled quail in New Mexico. Wildl. Monogr. 34. 49pp.	0.636	0.75	Campbell, H., Martin, D.K., Ferkovich, P.E. & Harris, B.K. 1973. Effects of hunting and some other environmental factors on scaled quail in New Mexico. Wildl. Monogr. 34. 49pp. | Brennan L.A. (ed.). 2007. Texas Quails: Ecology and Management. 2007. Texas A&M University Press.	0	0	Dabbert, C.B, Pleasant, G. & Schemnitz, S.D. 2009. Scaled Quail (Callipepla squamata), The Birds of North America Online (A. Poole, Ed.). Ithaca: Cornell Lab of Ornithology; del Hoyo, J., Elliot, A. & Sargatal, J. (eds) 1994. Handbook of the Birds of the World. Volume 2: New World Vultures to Guineafowl. Lynx Edicions, Barcelona.	191	177		Lislevand, T., Figuerola, J. & Székely, T. 2007. Avian body sizes in relation to fecundity, mating system, display behaviour and resource sharing. Ecology 88: 1605.	2	Dabbert, C.B, Pleasant, G. & Schemnitz, S.D. 2009. Scaled Quail (Callipepla squamata), The Birds of North America Online (A. Poole, Ed.). Ithaca: Cornell Lab of Ornithology; del Hoyo, J., Elliot, A. & Sargatal, J. (eds) 1994. Handbook of the Birds of the World. Volume 2: New World Vultures to Guineafowl. Lynx Edicions, Barcelona.	12	12	Anderson, W.L. (1978) Vocalizations of Scaled quail. Condor 80:49-63.
Cardinalis cardinalis	0.493	Halkin, S.L. & Linville, S.U. 1999. Northern Cardinal (Cardinalis cardinalis), The Birds of North America Online (A. Poole, Ed.). Ithaca: Cornell Lab of Ornithology				1	0	Halkin, S.L. & Linville, S.U. 1999. Northern Cardinal (Cardinalis cardinalis), The Birds of North America Online (A. Poole, Ed.). Ithaca: Cornell Lab of Ornithology	41.7	41		Lislevand, T., Figuerola, J. & Székely, T. 2007. Avian body sizes in relation to fecundity, mating system, display behaviour and resource sharing. Ecology 88: 1605.	0	Halkin, S.L. & Linville, S.U. 1999. Northern Cardinal (Cardinalis cardinalis), The Birds of North America Online (A. Poole, Ed.). Ithaca: Cornell Lab of Ornithology	12	12	Halkin, S. L. and S. U. Linville (1999). Northern Cardinal (Cardinalis cardinalis), version 2.0. In The Birds of North America (A. F. Poole and F. B. Gill, Editors). Cornell Lab of Ornithology, Ithaca, NY, USA.
Carduelis tristis	0.615	McGraw, K.J. & Middleton, A.L. 2009. American Goldfinch (Spinus tristis), The Birds of North America Online (A. Poole, Ed.). Ithaca: Cornell Lab of Ornithology				0	3	McGraw, K.J. & Middleton, A.L. 2009. American Goldfinch (Spinus tristis), The Birds of North America Online (A. Poole, Ed.). Ithaca: Cornell Lab of Ornithology	12.42	11.89		Lislevand, T., Figuerola, J. & Székely, T. 2007. Avian body sizes in relation to fecundity, mating system, display behaviour and resource sharing. Ecology 88: 1605.	0	McGraw, K.J. & Middleton, A.L. 2009. American Goldfinch (Spinus tristis), The Birds of North America Online (A. Poole, Ed.). Ithaca: Cornell Lab of Ornithology	12	12	McGraw, K. J. and A. L. Middleton (2017). American Goldfinch (Spinus tristis), version 2.1. In The Birds of North America (P. G. Rodewald, Editor). Cornell Lab of Ornithology, Ithaca, NY, USA.
Carpodacus cassinii	0.737	Samson, F.B. 1976. Territory, breeding density, and fall departure in Cassin's Finch. Auk 93: 477-497.	0.359	0.398	Promislow, D.E.L., Montgomerie, R. & Martin, T.E. 1992. Mortality Costs of Sexual Dimorphism in Birds. Proceedings of the Royal Society: Biological Sciences 250: 143-150.	0	0	Hahn, T.P. 1996. Cassin's Finch (Carpodacus cassinii), The Birds of North America Online (A. Poole, Ed.). Ithaca: Cornell Lab of Ornithology	26.9	28.2		Lislevand, T., Figuerola, J. & Székely, T. 2007. Avian body sizes in relation to fecundity, mating system, display behaviour and resource sharing. Ecology 88: 1605.	0	Hahn, T.P. 1996. Cassin's Finch (Carpodacus cassinii), The Birds of North America Online (A. Poole, Ed.). Ithaca: Cornell Lab of Ornithology	12	12	Hahn, T. P. (1996). Cassin's Finch (Haemorhous cassinii), version 2.0. In The Birds of North America (A. F. Poole and F. B. Gill, Editors). Cornell Lab of Ornithology, Ithaca, NY, USA.
Carpodacus erythrinus	0.585	BWPi 2.0.3: Birds of the Western Palearctic Interactive - DVD ROM, 2006, OUP/BirdGuides Ltd	0.21	0.27	Liker, A. & Székely, T. 2005. Mortality costs of sexual selection and parental care in natural populations of birds. Evolution 59: 890-897.	1	0	BWPi 2.0.3: Birds of the Western Palearctic Interactive - DVD ROM, 2006, OUP/BirdGuides Ltd	23.1	23.7		Lislevand, T., Figuerola, J. & Székely, T. 2007. Avian body sizes in relation to fecundity, mating system, display behaviour and resource sharing. Ecology 88: 1605.	0	BWPi 2.0.3: Birds of the Western Palearctic Interactive - DVD ROM, 2006, OUP/BirdGuides Ltd	12	12	Payevsky, V. (2008) Breeding and Demographic Parameters and Range Expansion of the Common Rosefinch (Carpodacus erythrinus). Ring 30, 63-69.
Carpodacus mexicanus	0.605	Hill, G.E. 1993. House Finch (Carpodacus mexicanus), The Birds of North America Online (A. Poole, Ed.). Ithaca: Cornell Lab of Ornithology	0.438	0.459	Liker, A. & Székely, T. 2005. Mortality costs of sexual selection and parental care in natural populations of birds. Evolution 59: 890-897.	1	0	Badyaev, A.V., Belloni, V. & Hill, G.E. 2012. House Finch (Haemorhous mexicanus), The Birds of North America Online (A. Poole, Ed.). Ithaca: Cornell Lab of Ornithology	21.4	22.1		Lislevand, T., Figuerola, J. & Székely, T. 2007. Avian body sizes in relation to fecundity, mating system, display behaviour and resource sharing. Ecology 88: 1605.	0	Badyaev, A.V., Belloni, V. & Hill, G.E. 2012. House Finch (Haemorhous mexicanus), The Birds of North America Online (A. Poole, Ed.). Ithaca: Cornell Lab of Ornithology	12	12	Badyaev, A. V., V. Belloni, and G. E. Hill (2012). House Finch (Haemorhous mexicanus), version 2.0. In The Birds of North America (A. F. Poole, Editor). Cornell Lab of Ornithology, Ithaca, NY, USA; del Hoyo, J., A. Elliot & J. Sargatal (eds). 1992. Handbook of Birds of the World, Vol. 15. Barcelona: Lynx Editions.
Catharacta maccormicki	0.565	Ainley, D.G., Ribic, C.A. & Wood, R.C. 1990. A Demographic Study of the South Polar Skua Catharacta maccormicki at Cape Crozier. Journal of Animal Ecology 59: 1-20.	0.05	0.05	Liker, A. & Székely, T. 2005. Mortality costs of sexual selection and parental care in natural populations of birds. Evolution 59: 890-897.	0	0	Higgins, P.J. & Davies S.J.J.F. (eds) 1996. Handbook of Australian, New Zealand and Antarctic Birds. Volume 3: Snipe to Pigeons. Oxford University Press, Melbourne; del Hoyo, J., Elliott, A. & Sargatal, J. 1996. Handbook of the birds of the world, Vol. 3. Lynx Edicions, Barcelona.	1277	1421		Lislevand, T., Figuerola, J. & Székely, T. 2007. Avian body sizes in relation to fecundity, mating system, display behaviour and resource sharing. Ecology 88: 1605.	1	Higgins, P.J. & Davies S.J.J.F. (eds) 1996. Handbook of Australian, New Zealand and Antarctic Birds. Volume 3: Snipe to Pigeons. Oxford University Press, Melbourne; del Hoyo, J., Elliott, A. & Sargatal, J. 1996. Handbook of the birds of the world, Vol. 3. Lynx Edicions, Barcelona.	60	48	Ainley, D.G., Ribic, C.A. & Wood, R.C. (1990). Demographic study of the South Polar Skua Catharacta maccormicki at Cape Crozier. Journal of Animal Ecology 59, 1-20.
Catharus bicknelli	0.643	Goetz, J.E., McFarland, K.P. & Rimmer, C.C. 2003. Multiple paternity and multiple male feeders in Bicknell’s Thrush (Catharus bicknelli ). Auk 120: 1044–1053.	0.255	0.255	Rimmer, C.C., Mcfarland, K.P., Ellison, W.G. & Goetz, J.E. 2001. Bicknell's Thrush (Catharus bicknelli), The Birds of North America Online (A. Poole, Ed.). Ithaca: Cornell Lab of Ornithology	4	4	Rimmer, C.C., Mcfarland, K.P., Ellison, W.G. & Goetz, J.E. 2001. Bicknell's Thrush (Catharus bicknelli), The Birds of North America Online (A. Poole, Ed.). Ithaca: Cornell Lab of Ornithology	27.5	28.1		Dunning, Jr., J.B. 2007. CRC Handbook of Avian Body Masses, Second Edition. CRC Press	0	Rimmer, C.C., Mcfarland, K.P., Ellison, W.G. & Goetz, J.E. 2001. Bicknell's Thrush (Catharus bicknelli), The Birds of North America Online (A. Poole, Ed.). Ithaca: Cornell Lab of Ornithology	12	12	Townsend, J. M., K. P. McFarland, C. C. Rimmer, W. G. Ellison, and J. E. Goetz (2015). Bicknell's Thrush (Catharus bicknelli), version 2.0. In The Birds of North America (P. G. Rodewald, Editor). Cornell Lab of Ornithology, Ithaca, NY, USA.
Centrocercus urophasianus	0.278	Connelly, J.W., Hagen, C.A. & Schroeder, M.A. 2011. Characteristics and dynamics of Greater Sage-Grouse populations. Pp. 53–67 in S.T. Knick and J.W. Connelly (editors). Greater Sage-Grouse: ecology and conservation of a landscape species and its habitats. Studies in Avian Biology (vol. 38), University of California Press, Berkeley, CA.	0.538	0.435	Connelly, J.W., Hagen, C.A. & Schroeder, M.A. 2011. Characteristics and dynamics of Greater Sage-Grouse populations. Pp. 53–67 in S.T. Knick and J.W. Connelly (editors). Greater Sage-Grouse: ecology and conservation of a landscape species and its habitats. Studies in Avian Biology (vol. 38), University of California Press, Berkeley, CA.	4	0	Schroeder, M.A., Young, J.R. & Braun, C.E. 1999. Greater Sage-Grouse (Centrocercus urophasianus), The Birds of North America Online (A. Poole, Ed.). Ithaca: Cornell Lab of Ornithology	3200	1700		Lislevand, T., Figuerola, J. & Székely, T. 2007. Avian body sizes in relation to fecundity, mating system, display behaviour and resource sharing. Ecology 88: 1605.	2	Schroeder, M.A., Young, J.R. & Braun, C.E. 1999. Greater Sage-Grouse (Centrocercus urophasianus), The Birds of North America Online (A. Poole, Ed.). Ithaca: Cornell Lab of Ornithology	12	12	Schroeder, M. A., J. R. Young, and C. E. Braun (1999). Greater Sage-Grouse (Centrocercus urophasianus), version 2.0. In The Birds of North America (A. F. Poole and F. B. Gill, Editors). Cornell Lab of Ornithology, Ithaca, NY, USA.
Cepphus grylle	0.49	Butler, R.G. & Buckley, D.E. 2002. Black Guillemot (Cepphus grylle), The Birds of North America Online (A. Poole, Ed.). Ithaca: Cornell Lab of Ornithology				0	0	BWPi 2.0.3: Birds of the Western Palearctic Interactive - DVD ROM, 2006, OUP/BirdGuides Ltd	376	386		Lislevand, T., Figuerola, J. & Székely, T. 2007. Avian body sizes in relation to fecundity, mating system, display behaviour and resource sharing. Ecology 88: 1605.	1	BWPi 2.0.3: Birds of the Western Palearctic Interactive - DVD ROM, 2006, OUP/BirdGuides Ltd	24	24	Butler, R. G. and D. E. Buckley (2002). Black Guillemot (Cepphus grylle), version 2.0. In The Birds of North America (A. F. Poole and F. B. Gill, Editors). Cornell Lab of Ornithology, Ithaca, NY, USA; delHoyo, J., A. Elliot & J. Sargatal, eds. 1992. Handbook of Birds of the World, Vol. 1. Barcelona: Lynx Editions.
Ceryle rudis	0.643	Reyer, H.-V. 1980. Flexible helper structure as an ecological adaptation in the Pied Kingfisher (Ceryle rudis rudis L.). Behav. Ecol. Sociobiol. 6:219-227.	0.45	0.54	Liker, A. & Székely, T. 2005. Mortality costs of sexual selection and parental care in natural populations of birds. Evolution 59: 890-897.	0	0	BWPi 2.0.3: Birds of the Western Palearctic Interactive - DVD ROM, 2006, OUP/BirdGuides Ltd; Hockey, P.A.R., Dean, W.R.J. & Ryan, P. 2005. Roberts Birds of Southern Africa. Trustees of the J. Voelcker Bird Book Fund	82.4	86.4		Lislevand, T., Figuerola, J. & Székely, T. 2007. Avian body sizes in relation to fecundity, mating system, display behaviour and resource sharing. Ecology 88: 1605.	0	BWPi 2.0.3: Birds of the Western Palearctic Interactive - DVD ROM, 2006, OUP/BirdGuides Ltd; Hockey, P.A.R., Dean, W.R.J. & Ryan, P. 2005. Roberts Birds of Southern Africa. Trustees of the J. Voelcker Bird Book Fund	12	12	BWPi 2.0.3: Birds of the Western Palearctic Interactive - DVD ROM, 2006, OUP/BirdGuides Ltd.
Charadrius alexandrinus	0.745	Kosztolanyi, A., Barta, Z., Küpper, C. & al. 2011. Persistence of an extreme male-biased adult sex ratio in a natural population of polyandrous bird. Journal of Evolutionary Biology 24: 1842-1846.; Amat, J.A., Fraga, R.M. & Arroyo, G.M. 1999. Brood desertion and polygamous breeding in the Kentish Plover Charadrius alexandrinus. Ibis 141: 596-607.	0.37	0.36	Urban, E.K., Fry, C.H. and Keith, S. 1986. The Birds of Africa, Volume II. Academic Press, London.	3	4	BWPi 2.0.3: Birds of the Western Palearctic Interactive - DVD ROM, 2006, OUP/BirdGuides Ltd; Székely, T. Lessells, C.M. 1993. Mate Change by Kentish Plovers Charadrius alexandrinus. Ornis Scandinavica 24: 317-322; Amat, J.J., Fraga, R.M. & Arroyo, G.M. 1999. Brood desertion and polygamous breeding in the Kentish Plover Charadrius alexandrinus. Ibis 141: 596-607; Male polygyny and female polyandry…	48.2	47.1		Lislevand, T., Figuerola, J. & Székely, T. 2007. Avian body sizes in relation to fecundity, mating system, display behaviour and resource sharing. Ecology 88: 1605.	2	BWPi 2.0.3: Birds of the Western Palearctic Interactive - DVD ROM, 2006, OUP/BirdGuides Ltd	12	12	BWPi 2.0.3: Birds of the Western Palearctic Interactive - DVD ROM, 2006, OUP/BirdGuides Ltd.; Urban, E.K., Fry, C.H. and Keith, S. 1986. The Birds of Africa, Volume II. Academic Press, London.
Charadrius semipalmatus	0.504	Nol, E. & Blanken, M.S. 1999. Semipalmated Plover (Charadrius semipalmatus), The Birds of North America Online (A. Poole, Ed.). Ithaca: Cornell Lab of Ornithology	0.29	0.29	Sandercock, B.K. 2003. Estimation of survival rates for wader populations: a review of mark-recapture methods. Wader Study Group Bull. 100: 163-174.	0	0	Nol, E. & Blanken, M.S. 1999. Semipalmated Plover (Charadrius semipalmatus), The Birds of North America Online (A. Poole, Ed.). Ithaca: Cornell Lab of Ornithology	46.1	47.8		Lislevand, T., Figuerola, J. & Székely, T. 2007. Avian body sizes in relation to fecundity, mating system, display behaviour and resource sharing. Ecology 88: 1605.	2	Nol, E. & Blanken, M.S. 1999. Semipalmated Plover (Charadrius semipalmatus), The Birds of North America Online (A. Poole, Ed.). Ithaca: Cornell Lab of Ornithology	30	30	Nol, E. and M. S. Blanken (2014). Semipalmated Plover (Charadrius semipalmatus), version 2.0. In The Birds of North America (A. F. Poole, Editor). Cornell Lab of Ornithology, Ithaca, NY, USA; de Magalhães, J.P., Budovsky, A., Lehmann, G., Costa, J., Li, Y., Fraifeld, V., & Church, G.M. 2009. The Human Ageing Genomic Resources: online databases and tools for biogerontologists. Aging Cell 8, 65-72.
Chen caerulescens	0.522	Baldassarre, G.A. & Bolen, E.G. 2006. Waterfowl Ecology and Management, 2 edition. Krieger Publishing Company.	0.188	0.177	Liker, A. & Székely, T. 2005. Mortality costs of sexual selection and parental care in natural populations of birds. Evolution 59: 890-897.	0	0	Mowbray, T.B., Cooke, F. & Ganter, B. 2000. Snow Goose (Chen caerulescens), The Birds of North America Online (A. Poole, Ed.). Ithaca: Cornell Lab of Ornithology	2744	2517		Lislevand, T., Figuerola, J. & Székely, T. 2007. Avian body sizes in relation to fecundity, mating system, display behaviour and resource sharing. Ecology 88: 1605.	2	Mowbray, T.B., Cooke, F. & Ganter, B. 2000. Snow Goose (Chen caerulescens), The Birds of North America Online (A. Poole, Ed.). Ithaca: Cornell Lab of Ornithology	24	24	Mowbray, T. B., F. Cooke, and B. Ganter (2000). Snow Goose (Anser caerulescens), version 2.0. In The Birds of North America (A. F. Poole and F. B. Gill, Editors). Cornell Lab of Ornithology, Ithaca, NY, USA.
Chen rossii	0.51	Ryder, J.P. & Alisauskas, R.T. 1995. Ross's Goose (Chen rossii), The Birds of North America Online (A. Poole, Ed.). Ithaca: Cornell Lab of Ornithology	0.14	0.18	Ryder, J.P. & Alisauskas, R.T. 1995. Ross's Goose (Chen rossii), The Birds of North America Online (A. Poole, Ed.). Ithaca: Cornell Lab of Ornithology	0	0	Jonsson, J.E., Ryder, J.P. Alisauskas, R.T. 2013. Ross's Goose (Chen rossii), The Birds of North America Online (A. Poole, Ed.). Ithaca: Cornell Lab of Ornithology	1679	1500		Lislevand, T., Figuerola, J. & Székely, T. 2007. Avian body sizes in relation to fecundity, mating system, display behaviour and resource sharing. Ecology 88: 1605.	2	Jonsson, J.E., Ryder, J.P. Alisauskas, R.T. 2013. Ross's Goose (Chen rossii), The Birds of North America Online (A. Poole, Ed.). Ithaca: Cornell Lab of Ornithology	19	19	de Magalhães, J.P., Budovsky, A., Lehmann, G., Costa, J., Li, Y., Fraifeld, V., & Church, G.M. (2009) The Human Ageing Genomic Resources: online databases and tools for biogerontologists. Aging Cell 8, 65-72; Jónsson, J. E., J. P. Ryder, and R. T. Alisauskas (2013). Ross's Goose (Anser rossii), version 2.0. In The Birds of North America (A. F. Poole, Editor). Cornell Lab of Ornithology, Ithaca, N…
Chiroxiphia lanceolata	0.48	Laucht, S., DuVal, E.H. & Kempenaers, B. 2008. Maternal correlates of brood sex ratio variation in the lekking lance-tailed manakin Chiroxiphia lanceolata. Journal of Avian Biology 39: 198-205.				4	0	Laucht, S., DuVal, E.H. & Kempenaers, B. 2008. Maternal correlates of brood sex ratio variation in the lekking lance-tailed manakin Chiroxiphia lanceolata. J. Avian Biology 39: 198-205; DuVal, E.H. 2007. Cooperative display and lekking behavior of the lance-tailed manakin (Chiroxiphia lanceolata). Auk 124: 1168–1185.	17.2	20.6	18.5	Doucet, S. M. 2006. Plumage coloration and morphology in Chiroxiphia manakins: interacting effects of natural and sexual selection. Auburn University, DIA/B 67-04, p.1-231, UMI #3215704; Dunning, Jr., J.B. 2007. CRC Handbook of Avian Body Masses, Second Edition. CRC Press	0	Laucht, S., DuVal, E.H. & Kempenaers, B. 2008. Maternal correlates of brood sex ratio variation in the lekking lance-tailed manakin Chiroxiphia lanceolata. J. Avian Biology 39: 198-205; DuVal, E.H. 2007. Cooperative display and lekking behavior of the lance-tailed manakin (Chiroxiphia lanceolata). Auk 124: 1168–1185.	48	24	Laucht, S., DuVal, E.H. & Kempenaers, B. 2008. Maternal correlates of brood sex ratio variation in the lekking lance-tailed manakin Chiroxiphia lanceolata. J. Avian Biology 39: 198-205; DuVal, E.H. 2007. Cooperative display and lekking behavior of the lance-tailed manakin (Chiroxiphia lanceolata). Auk 124: 1168–1185.| DuVal, E. H. 2005. Age-based plumage changes in the Lance-tailed Manakin: A two…
Chlamydotis undulata						0	0	BWPi 2.0.3: Birds of the Western Palearctic Interactive - DVD ROM, 2006, OUP/BirdGuides Ltd.	1960	1150		Dunning, Jr., J.B. 2007. CRC Handbook of Avian Body Masses, Second Edition. CRC Press	2	Gaucher, P. 1995. Breeding biology of the Houbara bustard Chlamydotis undulata undulata in Algeria. Alauda 63(4), 291-298.	12	12	Preston, B.T., Saint-Jalme, M., Hingrat, Y., Lacroix, F. & Sorci, G. 2015. The sperm of aging male bustards retards their offspring’s development. Nature Communications 6, 6146.
Chrysococcyx lucidus						0	0	Higgins, P.J. & Al-Dabbagh, K.Y. (eds) 1999. Handbook of Australian, New Zealand and Antarctic Birds. Volume 4: Parrots to Dollarbird. Oxford University Press, Melbourne.	23.3	24.5		Higgins, P.J. & Al-Dabbagh, K.Y. (eds) 1999. Handbook of Australian, New Zealand and Antarctic Birds. Volume 4: Parrots to Dollarbird. Oxford University Press, Melbourne.	0	Starck, J.M. & Ricklefs, R.E. (eds) 1998. Avian growth and development: evolution within the altricial-precocial spectrum. Oxford University Press. New York. P.p 403.	24	24	Higgins, P.J. & Al-Dabbagh, K.Y. (eds) 1999. Handbook of Australian, New Zealand and Antarctic Birds. Volume 4: Parrots to Dollarbird. Oxford University Press, Melbourne.
Chthonicola sagittatus	0.59	Gardner, J.L., Magrath, R.D. & Kokko, H. 2003. Stepping stones of life: natal dispersal in the group-living but noncooperative speckled warbler. Anim. Behav. 66: 521–530.	0.14	0.37	Gardner, J.L., Magrath, R.D. & Kokko, H. 2003. Stepping stones of life: natal dispersal in the group-living but noncooperative speckled warbler. Anim. Behav. 66: 521–530.	0	0	Higgins, P.J. & Peter J.M. (eds) 2002. Handbook of Australian, New Zealand and Antarctic Birds. Volume 6: Pardalotes to Shrike-thrushes. Oxford University Press, Melbourne.	13.7	12.9		Lislevand, T., Figuerola, J. & Székely, T. 2007. Avian body sizes in relation to fecundity, mating system, display behaviour and resource sharing. Ecology 88: 1605.	0	Higgins, P.J. & Peter J.M. (eds) 2002. Handbook of Australian, New Zealand and Antarctic Birds. Volume 6: Pardalotes to Shrike-thrushes. Oxford University Press, Melbourne	12	12	Higgins, P., Peter, J. & Steele, W. (2002) Handbook of Australian, New Zealand and Antarctic birds. Vol. 6. Pardalotes to Shrike-thrushes, Oxford University Press, Melbourne.
Cinclus cinclus	0.49	Ormerod, S.J. & Tyler, S.J. 1990. Population characteristics of Dipper Cinclus cinclus roosts in mid and south Wales. Bird Study 37: 165-170.	0.46	0.46	Liker, A. & Székely, T. 2005. Mortality costs of sexual selection and parental care in natural populations of birds. Evolution 59: 890-897.	1	0	BWPi 2.0.3: Birds of the Western Palearctic Interactive - DVD ROM, 2006, OUP/BirdGuides Ltd	66.4	57.4		Lislevand, T., Figuerola, J. & Székely, T. 2007. Avian body sizes in relation to fecundity, mating system, display behaviour and resource sharing. Ecology 88: 1605.	0	BWPi 2.0.3: Birds of the Western Palearctic Interactive - DVD ROM, 2006, OUP/BirdGuides Ltd.	12	12	BWPi 2.0.3: Birds of the Western Palearctic Interactive - DVD ROM, 2006, OUP/BirdGuides Ltd.; de Magalhães, J.P., Budovsky, A., Lehmann, G., Costa, J., Li, Y., Fraifeld, V., & Church, G.M. (2009) The Human Ageing Genomic Resources: online databases and tools for biogerontologists. Aging Cell 8, 65-72.
Circus aeruginosus	0.44	Kjellen, N. 1998. Annual variation in numbers, age and sex ratios among migrating raptors at Falsterbo, Sweden from 1986-1995. Journal fur Ornithologie 139: 157-171.	0.45	0.45	Altenburg, W., Starkenburg, J., Daan, S., & Zijlstra, M. (1982). Polygamy in the Marsh Harrier, Circus aeruginosus: Individual Variation in Hunting Performance and Number of Mates. Behaviour, 79(2), 272–311.	3	0	BWPi 2.0.3: Birds of the Western Palearctic Interactive - DVD ROM, 2006, OUP/BirdGuides Ltd	500	669		Lislevand, T., Figuerola, J. & Székely, T. 2007. Avian body sizes in relation to fecundity, mating system, display behaviour and resource sharing. Ecology 88: 1605.	1	BWPi 2.0.3: Birds of the Western Palearctic Interactive - DVD ROM, 2006, OUP/BirdGuides Ltd	24	12	Bavoux, C., Burneleau, G., Nicolau-Guillaumet, P. & Picard, P. (1995). Le Busard des roseaux Circus a. aeruginosus en Charente-Maritime (France). VIII. Attachement au site de reproduction et appariements. Alauda 63:273–280; Blanc, J.F., Sternalski, A. & Bretagnolle, V. (2013) Plumage variability in Marsh Harriers. British Birds 106, 145–158.
Circus cyaneus	0.338	Balfour, E. & Cadbury, C.J. 1979. Polygyny, Spacing and Sex Ratio among Hen Harriers Circus cyaneus in Orkney, Scotland. Ornis Scandinavica 10: 133-141.	0.28	0.1	Liker, A. & Székely, T. 2005. Mortality costs of sexual selection and parental care in natural populations of birds. Evolution 59: 890-897.	4	0	BWPi 2.0.3: Birds of the Western Palearctic Interactive - DVD ROM, 2006, OUP/BirdGuides Ltd; Newton, I. 1979 Population ecology of raptors. T & AD Pyser, Berkhamsted; Amar, A., Picozzi, N., Meek, E.R, Redpath, S.M. & Lambin, X. 2005. Decline of the Orkney Hen Harrier Circus cyaneus population: do changes to demographic parameters and mating system fit a declining food hypothesis? Bird Study 52: 1…	346	527		Lislevand, T., Figuerola, J. & Székely, T. 2007. Avian body sizes in relation to fecundity, mating system, display behaviour and resource sharing. Ecology 88: 1605.	1	BWPi 2.0.3: Birds of the Western Palearctic Interactive - DVD ROM, 2006, OUP/BirdGuides Ltd; Newton, I. 1979 Population ecology of raptors. T & AD Pyser, Berkhamsted; Amar, A., Picozzi, N., Meek, E.R, Redpath, S.M. & Lambin, X. 2005. Decline of the Orkney Hen Harrier Circus cyaneus population: do changes to demographic parameters and mating system fit a declining food hypothesis? Bird Study 52: 1…	12	12	Smith, K. G., S. R. Wittenberg, R. B. Macwhirter, and K. L. Bildstein (2011). Hen/Northern Harrier (Circus cyaneus/hudsonius), version 2.0. In The Birds of North America (A. F. Poole, Editor). Cornell Lab of Ornithology, Ithaca, NY, USA; BWPi 2.0.3: Birds of the Western Palearctic Interactive - DVD ROM, 2006, OUP/BirdGuides Ltd.
Cisticola juncidis	0.415	BWPi 2.0.3: Birds of the Western Palearctic Interactive - DVD ROM, 2006, OUP/BirdGuides Ltd				4	0	BWPi 2.0.3: Birds of the Western Palearctic Interactive - DVD ROM, 2006, OUP/BirdGuides Ltd	7.5	6.2		BWPi 2.0.3: Birds of the Western Palearctic Interactive - DVD ROM, 2006, OUP/BirdGuides Ltd.	0	BWPi 2.0.3: Birds of the Western Palearctic Interactive - DVD ROM, 2006, OUP/BirdGuides Ltd.	12	1.5	BWPi 2.0.3: Birds of the Western Palearctic Interactive - DVD ROM, 2006, OUP/BirdGuides Ltd.; Higgins, P.J., Peter, J.M. & Cowling, S.J. (eds) 2006. Handbook of Australian, New Zealand and Antarctic Birds. Volume 7: Boatbill to Starlings. Oxford University Press, Melbourne; Hume, R. (2009) RSPB - Complete Birds of Britain and Europe. Dorling Kindersley Ltd. Pp 488 (see pp. 333).
Cistothorus palustris	0.436	Kroodsma, D.E. & Verner, J. 1997. Marsh Wren (Cistothorus palustris), The Birds of North America Online (A. Poole, Ed.). Ithaca: Cornell Lab of Ornithology	0.585	0.655	Kroodsma, D. E. and J. Verner (2013). Marsh Wren (Cistothorus palustris), version 2.0. In The Birds of North America (A. F. Poole, Editor). Cornell Lab of Ornithology, Ithaca, NY, USA. [average between return and survival rates reported]	4	0	Kroodsma, D.E. & Verner, J. 1997. Marsh Wren (Cistothorus palustris), The Birds of North America Online (A. Poole, Ed.). Ithaca: Cornell Lab of Ornithology	10.6	9.4		Lislevand, T., Figuerola, J. & Székely, T. 2007. Avian body sizes in relation to fecundity, mating system, display behaviour and resource sharing. Ecology 88: 1605.	0	Kroodsma, D.E. & Verner, J. 1997. Marsh Wren (Cistothorus palustris), The Birds of North America Online (A. Poole, Ed.). Ithaca: Cornell Lab of Ornithology	12	12	Kroodsma, D. E. and J. Verner (2013). Marsh Wren (Cistothorus palustris), version 2.0. In The Birds of North America (A. F. Poole, Editor). Cornell Lab of Ornithology, Ithaca, NY, USA.
Clamator glandarius						0	0	BWPi 2.0.3: Birds of the Western Palearctic Interactive - DVD ROM, 2006, OUP/BirdGuides Ltd.	169	138		BWPi 2.0.3: Birds of the Western Palearctic Interactive - DVD ROM, 2006, OUP/BirdGuides Ltd.	0	Starck, J.M. & Ricklefs, R.E. (eds) 1998. Avian growth and development: evolution within the altricial-precocial spectrum. Oxford University Press. New York. P.p 403.	12	12	BWPi 2.0.3: Birds of the Western Palearctic Interactive - DVD ROM, 2006, OUP/BirdGuides Ltd.
Coenocorypha aucklandica	0.583	Higgins, P.J. & Davies S.J.J.F. (eds) 1996. Handbook of Australian, New Zealand and Antarctic Birds. Volume 3: Snipe to Pigeons. Oxford University Press, Melbourne.	0.17	0.17	Liker, A. & Székely, T. 2005. Mortality costs of sexual selection and parental care in natural populations of birds. Evolution 59: 890-897.	2	0	Miskelly, C.M. 1990. Breeding systems of New Zealand Snipe Coenocorypha aucklandica and Chatham Island Snipe C. pusilla: are they food limited? lbis 132: 366-379.	101.2	116.1		Lislevand, T., Figuerola, J. & Székely, T. 2007. Avian body sizes in relation to fecundity, mating system, display behaviour and resource sharing. Ecology 88: 1605.	2	Miskelly, C.M. 1990. Breeding systems of New Zealand Snipe Coenocorypha aucklandica and Chatham Island Snipe C. pusilla: are they food limited? lbis 132: 366-379.	12	12	Higgins, P.J. & Davies S.J.J.F. (eds) 1996. Handbook of Australian, New Zealand and Antarctic Birds. Volume 3: Snipe to Pigeons. Oxford University Press, Melbourne.; Miskelly, C.M.; Sagar, P.M. 2005. Longevity record for Snares Island Snipe (Coenocorypha aucklandica huegeli). Notornis 52: 120-121.
Colinus virginianus	0.629	Kabat, C. & Thompson, D.R. 1963. Wisconsin quail, 1834-1962; population dynamics and habitat management. Wis. Conserv. Dep. Tech. Bull. 30. 135pp.	0.681	0.649	Liker, A. & Székely, T. 2005. Mortality costs of sexual selection and parental care in natural populations of birds. Evolution 59: 890-897.	4	4	Brennan, L.A. 1999. Northern Bobwhite (Colinus virginianus), The Birds of North America Online (A. Poole, Ed.). Ithaca: Cornell Lab of Ornithology; Burger, L.W., Jr., Ryan, M.R., Dailey, T,V. & Kurzejeski, E.W. 1995. Reproductive strategies, success, and mating systems of northern bobwhite in Missouri. Journal of Wildlife Management 59: 417-426.	173	170		Lislevand, T., Figuerola, J. & Székely, T. 2007. Avian body sizes in relation to fecundity, mating system, display behaviour and resource sharing. Ecology 88: 1605.	2	Brennan, L.A. 1999. Northern Bobwhite (Colinus virginianus), The Birds of North America Online (A. Poole, Ed.). Ithaca: Cornell Lab of Ornithology; Burger, L.W., Jr., Ryan, M.R., Dailey, T,V. & Kurzejeski, E.W. 1995. Reproductive strategies, success, and mating systems of northern bobwhite in Missouri. Journal of Wildlife Management 59: 417-426.	12	12	Brennan, L. A., F. Hernandez, and D. Williford (2014). Northern Bobwhite (Colinus virginianus), version 2.0. In The Birds of North America (A. F. Poole, Editor). Cornell Lab of Ornithology, Ithaca, NY, USA.
Corvus corone	0.405	Slagsvold, T. 1982. Sex, Size, and Natural Selection in the Hooded Crow Corvus corone cornix. Ornis Scandinavica 13: 165-175.				0	0	BWPi 2.0.3: Birds of the Western Palearctic Interactive - DVD ROM, 2006, OUP/BirdGuides Ltd	577	512		Lislevand, T., Figuerola, J. & Székely, T. 2007. Avian body sizes in relation to fecundity, mating system, display behaviour and resource sharing. Ecology 88: 1605.	0	BWPi 2.0.3: Birds of the Western Palearctic Interactive - DVD ROM, 2006, OUP/BirdGuides Ltd	24	24	BWPi 2.0.3: Birds of the Western Palearctic Interactive - DVD ROM, 2006, OUP/BirdGuides Ltd.; Fry, C.H., Keith, S. & Urban, E.K. 2000. The birds of Africa, Vol. 6. Academic Press, London.
Corvus hawaiiensis						0	0	Banko, P. C., D. L. Ball, and W. E. Banko (2002). Hawaiian Crow (Corvus hawaiiensis), version 2.0. In The Birds of North America (A. F. Poole and F. B. Gill, Editors). Cornell Lab of Ornithology, Ithaca, NY, USA.	555	485		Banko, P. C., D. L. Ball, and W. E. Banko (2002). Hawaiian Crow (Corvus hawaiiensis), version 2.0. In The Birds of North America (A. F. Poole and F. B. Gill, Editors). Cornell Lab of Ornithology, Ithaca, NY, USA.	0	Banko, P. C., D. L. Ball, and W. E. Banko (2002). Hawaiian Crow (Corvus hawaiiensis), version 2.0. In The Birds of North America (A. F. Poole and F. B. Gill, Editors). Cornell Lab of Ornithology, Ithaca, NY, USA.	48	24	Banko, P. C., D. L. Ball, and W. E. Banko (2002). Hawaiian Crow (Corvus hawaiiensis), version 2.0. In The Birds of North America (A. F. Poole and F. B. Gill, Editors). Cornell Lab of Ornithology, Ithaca, NY, USA.; de Magalhães, J.P., Budovsky, A., Lehmann, G., Costa, J., Li, Y., Fraifeld, V., & Church, G.M. (2009) The Human Ageing Genomic Resources: online databases and tools for biogerontologist…
Coturnix japonica						4	4	Mills, A.D., Crawford, L.L., Domjan, M. & Faure, J.M. 1997. The behavior of the Japanese or domestic quail Coturnix japonica. Neuroscience & Biobehavioral Reviews 21, 261-281; Domjan, M. & Kurth, S. 1986. Effects of novelty on the reproductive behavior of male Japanese quail (Coturnix japonica). Journal of Comparative Psychology 100, 203-207; Gomes, M.L., Hatanaka, T., de Campos, W.N. & Wasko, A.…	132.71	168.83		Raji, A.O., Alade, N.K. & Duwa, H., 2014. Estimation of model parameters of the Japanese quail growth curve using Gompertz model. Archivos de Zootecnia 63, 429-435.	2	Akins, C.K. & Zentall, T.R. 1996. Imitative learning in male Japanese quail (Coturnix japonica) using the two-action method. Journal of Comparative Psychology 110(3), 316-320.	1.7	2.1	Mills, A.D., Crawford, L.L., Domjan, M. & Faure, J.M. 1997. The behavior of the Japanese or domestic quail Coturnix japonica. Neuroscience & Biobehavioral Reviews 21, 261-281; de Magalhães, J.P., Budovsky, A., Lehmann, G., Costa, J., Li, Y., Fraifeld, V., & Church, G.M. (2009) The Human Ageing Genomic Resources: online databases and tools for biogerontologists. Aging Cell 8, 65-72.
Crotophaga ani	0.572	Skutch, A.F. 1959. Life history of the Groove-billed Ani. Auk 76, 281-317.; Davies, D.E. 1940. Social nesting habits of the Smooth-billed Ani. Auk 57, 179-218.				0	0	Quinn, J. S. and J. M. Startek-Foote (2000). Smooth-billed Ani (Crotophaga ani), version 2.0. In The Birds of North America (A. F. Poole and F. B. Gill, Editors). Cornell Lab of Ornithology, Ithaca, NY, USA.; Skutch, A.F. 1959. Life history of the Groove-billed Ani. Auk 76, 281-317.; Davies, D.E. 1940. Social nesting habits of the Smooth-billed Ani. Auk 57, 179-218.	99.9	94.8		Quinn, J. S. and J. M. Startek-Foote (2000). Smooth-billed Ani (Crotophaga ani), version 2.0. In The Birds of North America (A. F. Poole and F. B. Gill, Editors). Cornell Lab of Ornithology, Ithaca, NY, USA.	0	Quinn, J. S. and J. M. Startek-Foote (2000). Smooth-billed Ani (Crotophaga ani), version 2.0. In The Birds of North America (A. F. Poole and F. B. Gill, Editors). Cornell Lab of Ornithology, Ithaca, NY, USA.	24	24	Quinn, J. S. and J. M. Startek-Foote (2000). Smooth-billed Ani (Crotophaga ani), version 2.0. In The Birds of North America (A. F. Poole and F. B. Gill, Editors). Cornell Lab of Ornithology, Ithaca, NY, USA.
Crotophaga sulcirostris			0.27	0.23	Bowen, B. S. (2002). Groove-billed Ani (Crotophaga sulcirostris), version 2.0. In The Birds of North America (A. F. Poole and F. B. Gill, Editors). Cornell Lab of Ornithology, Ithaca, NY, USA.	0	0	Bowen, B. S. (2002). Groove-billed Ani (Crotophaga sulcirostris), version 2.0. In The Birds of North America (A. F. Poole and F. B. Gill, Editors). Cornell Lab of Ornithology, Ithaca, NY, USA.	79	70		Bowen, B. S. (2002). Groove-billed Ani (Crotophaga sulcirostris), version 2.0. In The Birds of North America (A. F. Poole and F. B. Gill, Editors). Cornell Lab of Ornithology, Ithaca, NY, USA.	0	Bowen, B. S. (2002). Groove-billed Ani (Crotophaga sulcirostris), version 2.0. In The Birds of North America (A. F. Poole and F. B. Gill, Editors). Cornell Lab of Ornithology, Ithaca, NY, USA.	24	24	Bowen, B. S. (2002). Groove-billed Ani (Crotophaga sulcirostris), version 2.0. In The Birds of North America (A. F. Poole and F. B. Gill, Editors). Cornell Lab of Ornithology, Ithaca, NY, USA.
Cuculus canorus						4	4	BWPi 2.0.3: Birds of the Western Palearctic Interactive - DVD ROM, 2006, OUP/BirdGuides Ltd	117	106		BWPi 2.0.3: Birds of the Western Palearctic Interactive - DVD ROM, 2006, OUP/BirdGuides Ltd	0	Portugal, S. J., Hauber, M. E., Maurer, G. , Stokke, B. G., Grim, T. and Cassey, P. 2014). Rapid development of brood‐parasitic cuckoo embryos cannot be explained by increased gas exchange through the eggshell. Journal of Zoology 293: 219-226.; BWPi 2.0.3: Birds of the Western Palearctic Interactive - DVD ROM, 2006, OUP/BirdGuides Ltd.	12	12	BWPi 2.0.3: Birds of the Western Palearctic Interactive - DVD ROM, 2006, OUP/BirdGuides Ltd
Cygnus olor	0.584	Ciaranca, M.A., Allin, C.C. & Jones, G.S. 1997. Mute Swan (Cygnus olor), The Birds of North America Online (A. Poole, Ed.). Ithaca: Cornell Lab of Ornithology	0.18	0.18	Liker, A. & Székely, T. 2005. Mortality costs of sexual selection and parental care in natural populations of birds. Evolution 59: 890-897.	0	0	BWPi 2.0.3: Birds of the Western Palearctic Interactive - DVD ROM, 2006, OUP/BirdGuides Ltd	11800	9670		Lislevand, T., Figuerola, J. & Székely, T. 2007. Avian body sizes in relation to fecundity, mating system, display behaviour and resource sharing. Ecology 88: 1605.	2	BWPi 2.0.3: Birds of the Western Palearctic Interactive - DVD ROM, 2006, OUP/BirdGuides Ltd	24	24	Ciaranca, M. A., C. C. Allin, and G. S. Jones (1997). Mute Swan (Cygnus olor), version 2.0. In The Birds of North America (A. F. Poole and F. B. Gill, Editors).; BWPi 2.0.3: Birds of the Western Palearctic Interactive - DVD ROM, 2006, OUP/BirdGuides Ltd Cornell Lab of Ornithology, Ithaca, NY, USA.
Dendragapus canadensis	0.567	Keppie, D.M. 1979. Dispersal, overwinter mortality, and recruitment of spruce grouse. Journal of Wildlife Management 43: 717-727.	0.56	0.47	Liker, A. & Székely, T. 2005. Mortality costs of sexual selection and parental care in natural populations of birds. Evolution 59: 890-897.	4	0	Boag, D.A. & Schroeder, M.A. 1992. Spruce Grouse (Falcipennis canadensis), The Birds of North America Online (A. Poole, Ed.). Ithaca: Cornell Lab of Ornithology	492	424		Lislevand, T., Figuerola, J. & Székely, T. 2007. Avian body sizes in relation to fecundity, mating system, display behaviour and resource sharing. Ecology 88: 1605.	2	Boag, D.A. & Schroeder, M.A. 1992. Spruce Grouse (Falcipennis canadensis), The Birds of North America Online (A. Poole, Ed.). Ithaca: Cornell Lab of Ornithology	12	12	Schroeder, M. A., E. J. Blomberg, D. A. Boag, P. Pyle, and M. A. Patten (2018). Spruce Grouse (Falcipennis canadensis), version 2.0. In The Birds of North America (P. G. Rodewald, Editor). Cornell Lab of Ornithology, Ithaca, NY, USA.
Dendrocopos minor	0.53	Wiktander, U., Olsson, O. & Nilsson, S.G. 2000. Parental care and social mating system in the Lesser Spotted Woodpecker Dendrocopos minor. Journal of Avian Biology 31: 447-456.	0.3	0.42	Rossmanith, E., Blaum, N., Grimm, V. & Jeltsch, F. 2007. Pattern-oriented modelling for estimating unknown pre-breeding survival rates: The case of the Lesser Spotted Woodpecker (Picoides minor). Biological Conservation 135: 555-564.	2	3	BWPi 2.0.3: Birds of the Western Palearctic Interactive - DVD ROM, 2006, OUP/BirdGuides Ltd; Wiktander, U., Olsson, O. & Nilsson, S.G. 2000. Parental care and social mating system in the Lesser Spotted Woodpecker Dendrocopos minor. J. Avian Biology 31: 447-456.	21	22		Lislevand, T., Figuerola, J. & Székely, T. 2007. Avian body sizes in relation to fecundity, mating system, display behaviour and resource sharing. Ecology 88: 1605.	0	BWPi 2.0.3: Birds of the Western Palearctic Interactive - DVD ROM, 2006, OUP/BirdGuides Ltd; Wiktander, U., Olsson, O. & Nilsson, S.G. 2000. Parental care and social mating system in the Lesser Spotted Woodpecker Dendrocopos minor. J. Avian Biology 31: 447-456.	12	12	Wiktander, U., Olsson, O. & Nilsson, S.G., 2001. Age and reproduction in lesser spotted woodpeckers (Dendrocopos minor). The Auk, 118(3), pp.624-635.
Dendrocygna autumnalis	0.518	Bolen, E.G. 1970. Sex Ratios in the Black-Bellied Tree Duck. Journal of Wildlife Management 34: 68-73.				0	0	James, J.D. & Thompson, J.E. 2001. Black-bellied Whistling-Duck (Dendrocygna autumnalis), The Birds of North America Online (A. Poole, Ed.). Ithaca: Cornell Lab of Ornithology; del Hoyo, J., Elliot, A. & Sargatal, J. (eds) 1992. Handbook of the Birds of the World. Volume 1: Ostrich to Ducks. Lynx Edicions, Barcelona.	813	849		Lislevand, T., Figuerola, J. & Székely, T. 2007. Avian body sizes in relation to fecundity, mating system, display behaviour and resource sharing. Ecology 88: 1605.	2	James, J.D. & Thompson, J.E. 2001. Black-bellied Whistling-Duck (Dendrocygna autumnalis), The Birds of North America Online (A. Poole, Ed.). Ithaca: Cornell Lab of Ornithology; del Hoyo, J., Elliot, A. & Sargatal, J. (eds) 1992. Handbook of the Birds of the World. Volume 1: Ostrich to Ducks. Lynx Edicions, Barcelona.	12	12	James, J. D. and J. E. Thompson (2001). Black-bellied Whistling-Duck (Dendrocygna autumnalis), version 2.0. In The Birds of North America (A. F. Poole and F. B. Gill, Editors). Cornell Lab of Ornithology, Ithaca, NY, USA.
Dendroica caerulescens	0.531	Taylor, W.K. 1973. Black-Throated Blue and Cape May Warblers Killed in Central Florida. Bird-Banding 44: 258-266.	0.488	0.593	Liker, A. & Székely, T. 2005. Mortality costs of sexual selection and parental care in natural populations of birds. Evolution 59: 890-897.	3	0	Holmes, R.T., Rodenhouse, N.L. Sillett, T.S. 2005. Black-throated Blue Warbler (Setophaga caerulescens), The Birds of North America Online (A. Poole, Ed.). Ithaca: Cornell Lab of Ornithology	9.8	9		Lislevand, T., Figuerola, J. & Székely, T. 2007. Avian body sizes in relation to fecundity, mating system, display behaviour and resource sharing. Ecology 88: 1605.	0	Holmes, R.T., Rodenhouse, N.L. Sillett, T.S. 2005. Black-throated Blue Warbler (Setophaga caerulescens), The Birds of North America Online (A. Poole, Ed.). Ithaca: Cornell Lab of Ornithology	12	12	Holmes, R. T., S. A. Kaiser, N. L. Rodenhouse, T. S. Sillett, M. S. Webster, P. Pyle, and M. A. Patten (2017). Black-throated Blue Warbler (Setophaga caerulescens), version 3.0. In The Birds of North America (P. G. Rodewald, Editor). Cornell Lab of Ornithology, Ithaca, NY, USA.
Dendroica tigrina	0.581	Taylor, W.K. 1973. Black-Throated Blue and Cape May Warblers Killed in Central Florida. Bird-Banding 44: 258-266.	0.36	0.48	Latta, S.C. & Faaborg, J. 2002. Demographic and population responses of Cape May warblers wintering in multiple habitats Ecology. 83: 2502-2515.	0	0	Baltz, M.E. & Latta, S.C. 1998. Cape May Warbler (Setophaga tigrina), The Birds of North America Online (A. Poole, Ed.). Ithaca: Cornell Lab of Ornithology	11.1	10.2		Lislevand, T., Figuerola, J. & Székely, T. 2007. Avian body sizes in relation to fecundity, mating system, display behaviour and resource sharing. Ecology 88: 1605.	0	Baltz, M.E. & Latta, S.C. 1998. Cape May Warbler (Setophaga tigrina), The Birds of North America Online (A. Poole, Ed.). Ithaca: Cornell Lab of Ornithology	12	12	Baltz, M. E. and S. C. Latta (1998). Cape May Warbler (Setophaga tigrina), version 2.0. In The Birds of North America (A. F. Poole and F. B. Gill, Editors). Cornell Lab of Ornithology, Ithaca, NY, USA.
Diomedea epomophora	0.568	Marchant, S. & Higgins, P.J. (eds) 1990. Handbook of Australian, New Zealand and Antarctic Birds. Volume 1: Ratites to Ducks. Oxford University Press, Melbourne.	0.042	0.064	Liker, A. & Székely, T. 2005. Mortality costs of sexual selection and parental care in natural populations of birds. Evolution 59: 890-897.	0	0	Marchant, S. & Higgins, P.J. (eds) 1990. Handbook of Australian, New Zealand and Antarctic Birds. Volume 1: Ratites to Ducks. Oxford University Press, Melbourne; Tickell, W.L.N. 2000. Albatrosses, Pica Press, Sussex; Warham, J. 1990. The petrels. Academic Press, London; del Hoyo, J.,Elliott, A. & Sargatal, J. 1992. Handbook of the birds of the world, Vol. 1. Lynx Edicions, Barcelona;	8840	7560		Lislevand, T., Figuerola, J. & Székely, T. 2007. Avian body sizes in relation to fecundity, mating system, display behaviour and resource sharing. Ecology 88: 1605.	1	Marchant, S. & Higgins, P.J. (eds) 1990. Handbook of Australian, New Zealand and Antarctic Birds. Volume 1: Ratites to Ducks. Oxford University Press, Melbourne; Tickell, W.L.N. 2000. Albatrosses, Pica Press, Sussex; Warham, J. 1990. The petrels. Academic Press, London; del Hoyo, J.,Elliott, A. & Sargatal, J. 1992. Handbook of the birds of the world, Vol. 1. Lynx Edicions, Barcelona;	108	108	Marchant, S. & Higgins, P.J. (eds) 1990. Handbook of Australian, New Zealand and Antarctic Birds. Volume 1: Ratites to Ducks. Oxford University Press, Melbourne; del Hoyo, J.,Elliott, A. & Sargatal, J. 1992. Handbook of the birds of the world, Vol. 1. Lynx Edicions, Barcelona.
Diomedea exulans	0.515	Weimerskirch, H., Lallemand, J. & Martin, J. 2005. Population sex ratio variation in a monogamous long-lived bird, the wandering albatross. Journal of Animal Ecology 74: 285–291.	0.048	0.055	Liker, A. & Székely, T. 2005. Mortality costs of sexual selection and parental care in natural populations of birds. Evolution 59: 890-897.	0	0	Marchant, S. & Higgins, P.J. (eds) 1990. Handbook of Australian, New Zealand and Antarctic Birds. Volume 1: Ratites to Ducks. Oxford University Press, Melbourne; Tickell, W.L.N. 2000. Albatrosses, Pica Press, Sussex; Warham, J. 1990. The petrels. Academic Press, London; del Hoyo, J.,Elliott, A. & Sargatal, J. 1992. Handbook of the birds of the world, Vol. 1. Lynx Edicions, Barcelona;	9110	7270		Lislevand, T., Figuerola, J. & Székely, T. 2007. Avian body sizes in relation to fecundity, mating system, display behaviour and resource sharing. Ecology 88: 1605.	1	Marchant, S. & Higgins, P.J. (eds) 1990. Handbook of Australian, New Zealand and Antarctic Birds. Volume 1: Ratites to Ducks. Oxford University Press, Melbourne; Tickell, W.L.N. 2000. Albatrosses, Pica Press, Sussex; Warham, J. 1990. The petrels. Academic Press, London; del Hoyo, J.,Elliott, A. & Sargatal, J. 1992. Handbook of the birds of the world, Vol. 1. Lynx Edicions, Barcelona;	60	84	Hector, J.A.L., Pickering, S.P.C., Croxall, J.P. & Follett, B.K. 1990. The endocrine basis of deferred sexual maturity in the wandering albatross, Diomedea exulans L. Functional Ecology 4, 59-66; Hector, J.A.L., Croxall, J.P. & Follett, B.K. (1986) The reproductive endocrinology of the wandering albatross (Diomedea exulans) in relation to biennial breeding and deferred sexual maturity. Ibis, 128,…
Dolichonyx oryzivorus	0.48	Wittenberger, J.F. 1978. The Breeding Biology of an Isolated Bobolink Population in Oregon. Condor 80: 355-371.	0.431	0.389	Liker, A. & Székely, T. 2005. Mortality costs of sexual selection and parental care in natural populations of birds. Evolution 59: 890-897.	4	0	Martin, S.G. & Gavin, T.A. 1995. Bobolink (Dolichonyx oryzivorus), The Birds of North America Online (A. Poole, Ed.). Ithaca: Cornell Lab of Ornithology	33.9	29.2		Lislevand, T., Figuerola, J. & Székely, T. 2007. Avian body sizes in relation to fecundity, mating system, display behaviour and resource sharing. Ecology 88: 1605.	0	Martin, S.G. & Gavin, T.A. 1995. Bobolink (Dolichonyx oryzivorus), The Birds of North America Online (A. Poole, Ed.). Ithaca: Cornell Lab of Ornithology	12	12	Renfrew, R., A. M. Strong, N. G. Perlut, S. G. Martin, and T. A. Gavin (2015). Bobolink (Dolichonyx oryzivorus), version 2.0. In The Birds of North America (P. G. Rodewald, Editor). Cornell Lab of Ornithology, Ithaca, NY, USA.; de Magalhães, J.P., Budovsky, A., Lehmann, G., Costa, J., Li, Y., Fraifeld, V., & Church, G.M. (2009) The Human Ageing Genomic Resources: online databases and tools for bi…
Dryocopus pileatus			0.09	0.09	Bull, E. L. and J. A. Jackson (2011). Pileated Woodpecker (Dryocopus pileatus), version 2.0. In The Birds of North America (A. F. Poole, Editor). Cornell Lab of Ornithology, Ithaca, NY, USA.	0	0	Bull, E. L. and J. A. Jackson (2011). Pileated Woodpecker (Dryocopus pileatus), version 2.0. In The Birds of North America (A. F. Poole, Editor). Cornell Lab of Ornithology, Ithaca, NY, USA.	324.8	280.7		Bull, E. L. and J. A. Jackson (2011). Pileated Woodpecker (Dryocopus pileatus), version 2.0. In The Birds of North America (A. F. Poole, Editor). Cornell Lab of Ornithology, Ithaca, NY, USA.	0	Bull, E. L. and J. A. Jackson (2011). Pileated Woodpecker (Dryocopus pileatus), version 2.0. In The Birds of North America (A. F. Poole, Editor). Cornell Lab of Ornithology, Ithaca, NY, USA.	12	11.6	de Magalhães, J.P., Budovsky, A., Lehmann, G., Costa, J., Li, Y., Fraifeld, V., & Church, G.M. (2009) The Human Ageing Genomic Resources: online databases and tools for biogerontologists. Aging Cell 8, 65-72; Bull, E. L. and J. A. Jackson (2011). Pileated Woodpecker (Dryocopus pileatus), version 2.0. In The Birds of North America (A. F. Poole, Editor). Cornell Lab of Ornithology, Ithaca, NY, USA.
Dumetella carolinensis	0.583	Smith, R.J., Hatch, M.I., Cimprich, D.A. & Moore, F.R. 2011. Gray Catbird (Dumetella carolinensis), The Birds of North America Online (A. Poole, Ed.). Ithaca: Cornell Lab of Ornithology	0.359	0.574	Liker, A. & Székely, T. 2005. Mortality costs of sexual selection and parental care in natural populations of birds. Evolution 59: 890-897.	1	0	Smith, R. J., Hatch, M.I., Cimprich, D.A. & Moore, F.R. 2011. Gray Catbird (Dumetella carolinensis), The Birds of North America Online (A. Poole, Ed.). Ithaca: Cornell Lab of Ornithology	35.7	39.6		Lislevand, T., Figuerola, J. & Székely, T. 2007. Avian body sizes in relation to fecundity, mating system, display behaviour and resource sharing. Ecology 88: 1605.	0	Smith, R. J., Hatch, M.I., Cimprich, D.A. & Moore, F.R. 2011. Gray Catbird (Dumetella carolinensis), The Birds of North America Online (A. Poole, Ed.). Ithaca: Cornell Lab of Ornithology	12	12	Smith, R. J., M. I. Hatch, D. A. Cimprich, and F. R. Moore (2011). Gray Catbird (Dumetella carolinensis), version 2.0. In The Birds of North America (A. F. Poole, Editor). Cornell Lab of Ornithology, Ithaca, NY, USA.; de Magalhães, J.P., Budovsky, A., Lehmann, G., Costa, J., Li, Y., Fraifeld, V., & Church, G.M. (2009) The Human Ageing Genomic Resources: online databases and tools for biogerontolo…
Eclectus roratus	0.595	Heinsohn, R. & Legge, S. 2003. Breeding biology of the reverse-dichromatic, co-operative parrot Eclectus roratus. Journal of Zoology 259: 197-208.				4	4	Higgins, P.J. (ed) 1999. Handbook of Australian, New Zealand and Antarctic Birds. Volume 4: Parrots to Dollarbird. Oxford University Press, Melbourne; Heinsohn, R. & Legge, S. 2003. Breeding biology of the reverse-dichromatic, co-operative parrot Eclectus roratus. J. Zoology 259: 197-208; Heinsohn, R., Ebert, D., Legge, S. & Peakall, R. 2007. Genetic evidence for cooperative polyandry in reverse …	561.5	560.8		Lislevand, T., Figuerola, J. & Székely, T. 2007. Avian body sizes in relation to fecundity, mating system, display behaviour and resource sharing. Ecology 88: 1605.	0	Higgins, P.J. (ed) 1999. Handbook of Australian, New Zealand and Antarctic Birds. Volume 4: Parrots to Dollarbird. Oxford University Press, Melbourne; Heinsohn, R. & Legge, S. 2003. Breeding biology of the reverse-dichromatic, co-operative parrot Eclectus roratus. J. Zoology 259: 197-208; Heinsohn, R., Ebert, D., Legge, S. & Peakall, R. 2007. Genetic evidence for cooperative polyandry in reverse …	42	30	Heinsohn, R. & Legge, S. 2003. Breeding biology of the reverse‐dichromatic, co‐operative parrot Eclectus roratus. Journal of Zoology, 259: 197-208; Higgins, P.J. (ed) 1999. Handbook of Australian, New Zealand and Antarctic Birds. Volume 4: Parrots to Dollarbird. Oxford University Press, Melbourne; Badham, K. 2013. The Ultimate Guide to Eclectus Parrots. Kirsten & Jason Badham. Pp 387/http://parro…
Emberiza hortulana	0.645	Dale, S. 2011. Lifetime patterns of pairing success in male Ortolan Buntings Emberiza hortulana. Ibis 153: 573-580.	0.37	0.498	Steifetten, Ø. & Dale S. 2006. Viability of an endangered population of ortolan buntings: The effect of a skewed operational sex ratio. Biological Conservation 132, 88-97 (average value from provided 95% CI).	1	0	BWPi 2.0.3: Birds of the Western Palearctic Interactive - DVD ROM, 2006, OUP/BirdGuides Ltd	21.4	26.1		Lislevand, T., Figuerola, J. & Székely, T. 2007. Avian body sizes in relation to fecundity, mating system, display behaviour and resource sharing. Ecology 88: 1605.	0	BWPi 2.0.3: Birds of the Western Palearctic Interactive - DVD ROM, 2006, OUP/BirdGuides Ltd	12	12	Dale, S., Lunde, A. & Steifetten, Ø. 2005. Longer breeding dispersal than natal dispersal in the ortolan bunting. Behavioral Ecology, 16(1), 20–24;
Empidonax minimus	0.602	Tarof, S. & Briskie, J.V. 2008. Least Flycatcher (Empidonax minimus), The Birds of North America Online (A. Poole, Ed.). Ithaca: Cornell Lab of Ornithology				2	0	Tarof, S. & Briskie, J.V. 2008. Least Flycatcher (Empidonax minimus), The Birds of North America Online (A. Poole, Ed.). Ithaca: Cornell Lab of Ornithology	11.1	10.2		Lislevand, T., Figuerola, J. & Székely, T. 2007. Avian body sizes in relation to fecundity, mating system, display behaviour and resource sharing. Ecology 88: 1605.	0	Tarof, S. & Briskie, J.V. 2008. Least Flycatcher (Empidonax minimus), The Birds of North America Online (A. Poole, Ed.). Ithaca: Cornell Lab of Ornithology	12	12	Tarof, S. and J. V. Briskie (2008). Least Flycatcher (Empidonax minimus), version 2.0. In The Birds of North America (A. F. Poole, Editor). Cornell Lab of Ornithology, Ithaca, NY, USA.
Empidonax traillii	0.515	Sedgwick, J.A. 2000. Willow Flycatcher (Empidonax traillii), The Birds of North America Online (A. Poole, Ed.). Ithaca: Cornell Lab of Ornithology	0.55	0.795	Promislow, D.E.L., Montgomerie, R. & Martin, T.E. 1992. Mortality Costs of Sexual Dimorphism in Birds. Proceedings of the Royal Society: Biological Sciences 250: 143-150.	3	0	Sedgwick, J.A. 2000. Willow Flycatcher (Empidonax traillii), The Birds of North America Online (A. Poole, Ed.). Ithaca: Cornell Lab of Ornithology; Pearson, T., Whitfield, M.J., Heimer, T.C. & Keim, P. 2006. Polygyny and extra-pair paternity in a population of southwestern willow flycatchers. Condor 108: 571–578.	12.72	12.47		Lislevand, T., Figuerola, J. & Székely, T. 2007. Avian body sizes in relation to fecundity, mating system, display behaviour and resource sharing. Ecology 88: 1605.	0	Sedgwick, J.A. 2000. Willow Flycatcher (Empidonax traillii), The Birds of North America Online (A. Poole, Ed.). Ithaca: Cornell Lab of Ornithology; Pearson, T., Whitfield, M.J., Heimer, T.C. & Keim, P. 2006. Polygyny and extra-pair paternity in a population of southwestern willow flycatchers. Condor 108: 571–578.	12	12	Sedgwick, J. A. (2000). Willow Flycatcher (Empidonax traillii), version 2.0. In The Birds of North America (A. F. Poole and F. B. Gill, Editors). Cornell Lab of Ornithology, Ithaca, NY, USA.
Empidonax virescens	0.597	Whitehead, D.R. & Taylor, T. 2002. Acadian Flycatcher (Empidonax virescens), The Birds of North America Online (A. Poole, Ed.). Ithaca: Cornell Lab of Ornithology	0.429	0.559	Promislow, D.E.L., Montgomerie, R. & Martin, T.E. 1992. Mortality Costs of Sexual Dimorphism in Birds. Proceedings of the Royal Society: Biological Sciences 250: 143-150.	1	0	Whitehead, D.R. & Taylor, T. 2002. Acadian Flycatcher (Empidonax virescens), The Birds of North America Online (A. Poole, Ed.). Ithaca: Cornell Lab of Ornithology	12.8	12.8		Lislevand, T., Figuerola, J. & Székely, T. 2007. Avian body sizes in relation to fecundity, mating system, display behaviour and resource sharing. Ecology 88: 1605.	0	Whitehead, D.R. & Taylor, T. 2002. Acadian Flycatcher (Empidonax virescens), The Birds of North America Online (A. Poole, Ed.). Ithaca: Cornell Lab of Ornithology	12	12	Allen, M. C., M. M. Napoli, J. Sheehan, T. L. Master, P. Pyle, D. R. Whitehead, and T. Taylor (2017). Acadian Flycatcher (Empidonax virescens), version 2.0. In The Birds of North America (P. G. Rodewald, Editor). Cornell Lab of Ornithology, Ithaca, NY, USA.
Epthianura albifrons	0.63	Major, R.E. 1992. Mate guarding in a population of White- Fronted Chats, Ephthianura albifrons Jardine and Selby (Passeriformes, Ephthianuridae) – a response to group living and a male-skewed sex-ratio. Aust. J. Zool. 40: 401–409.				0	0	Higgins, P.J., Peter J.M. & Steele W.K. (eds) 2001. Handbook of Australian, New Zealand and Antarctic Birds. Volume 5: Tyrant-flycatchers to Chats. Oxford University Press, Melbourne	13.3	13.2		Lislevand, T., Figuerola, J. & Székely, T. 2007. Avian body sizes in relation to fecundity, mating system, display behaviour and resource sharing. Ecology 88: 1605.	0	Higgins, P.J., Peter J.M. & Steele W.K. (eds) 2001. Handbook of Australian, New Zealand and Antarctic Birds. Volume 5: Tyrant-flycatchers to Chats. Oxford University Press, Melbourne	12	12	Higgins, P.J., Peter J.M. & Steele W.K. (eds) 2001. Handbook of Australian, New Zealand and Antarctic Birds. Volume 5: Tyrant-flycatchers to Chats. Oxford University Press, Melbourne; New South Wales Government. Scientific Report accesssed on April 15 2015 at http://www.environment.nsw.gov.au/determinations/whitefrontedchatvsFD.htm
Falco peregrinus	0.58	Kjellen, N. 1998. Annual variation in numbers, age and sex ratios among migrating raptors at Falsterbo, Sweden from 1986-1995. Journal fur Ornithologie 139: 157-171.	0.26	0.37	Liker, A. & Székely, T. 2005. Mortality costs of sexual selection and parental care in natural populations of birds. Evolution 59: 890-897.	1	0	BWPi 2.0.3: Birds of the Western Palearctic Interactive - DVD ROM, 2006, OUP/BirdGuides Ltd; White, C.M., Clum, N.J., Cade, T.J. & Hunt, W.G. 2002. Peregrine Falcon (Falco peregrinus), The Birds of North America Online (A. Poole, Ed.). Ithaca: Cornell Lab of Ornithology	579.2	865.6		Lislevand, T., Figuerola, J. & Székely, T. 2007. Avian body sizes in relation to fecundity, mating system, display behaviour and resource sharing. Ecology 88: 1605.	1	BWPi 2.0.3: Birds of the Western Palearctic Interactive - DVD ROM, 2006, OUP/BirdGuides Ltd; White, C.M., Clum, N.J., Cade, T.J. & Hunt, W.G. 2002. Peregrine Falcon (Falco peregrinus), The Birds of North America Online (A. Poole, Ed.). Ithaca: Cornell Lab of Ornithology	12	12	White, C. M., N. J. Clum, T. J. Cade, and W. G. Hunt (2002). Peregrine Falcon (Falco peregrinus), version 2.0. In The Birds of North America (A. F. Poole and F. B. Gill, Editors). Cornell Lab of Ornithology, Ithaca, NY, USA.
Falco tinnunculus	0.48	Kjellen, N. 1998. Annual variation in numbers, age and sex ratios among migrating raptors at Falsterbo, Sweden from 1986-1995. Journal fur Ornithologie 139: 157-171.	0.26	0.33	Liker, A. & Székely, T. 2005. Mortality costs of sexual selection and parental care in natural populations of birds. Evolution 59: 890-897.	2	0	Village, A. 1990. The kestrel. T & AD Pyser, London; BWPi 2.0.3: Birds of the Western Palearctic Interactive - DVD ROM, 2006, OUP/BirdGuides Ltd	213	252		Lislevand, T., Figuerola, J. & Székely, T. 2007. Avian body sizes in relation to fecundity, mating system, display behaviour and resource sharing. Ecology 88: 1605.	1	Village, A. 1990. The kestrel. T & AD Pyser, London; BWPi 2.0.3: Birds of the Western Palearctic Interactive - DVD ROM, 2006, OUP/BirdGuides Ltd	12	12	BWPi 2.0.3: Birds of the Western Palearctic Interactive - DVD ROM, 2006, OUP/BirdGuides Ltd.; de Magalhães, J.P., Budovsky, A., Lehmann, G., Costa, J., Li, Y., Fraifeld, V., & Church, G.M. (2009) The Human Ageing Genomic Resources: online databases and tools for biogerontologists. Aging Cell 8, 65-72.
Forpus passerinus	0.653	Veran, S. & Beissinger, S.R. 2009. Demographic origins of skewed operational and adult sex ratios: perturbation analyses of two-sex models. Ecology Letters 12: 129-143.	0.321	0.423	Veran, S. & Beissinger, S.R. 2009. Demographic origins of skewed operational and adult sex ratios: perturbation analyses of two-sex models. Ecology Letters 12: 129-143.	0	0	Waltman, J.R. & Beissinger, S.R. 1992. Breeding behavior of the green-rumped parrotlet. Wilson Bulletin 104: 65-84.	26.2	25.8		Lislevand, T., Figuerola, J. & Székely, T. 2007. Avian body sizes in relation to fecundity, mating system, display behaviour and resource sharing. Ecology 88: 1605.	0	Waltman, J.R. & Beissinger, S.R. 1992. Breeding behavior of the green-rumped parrotlet. Wilson Bulletin 104: 65-84.	12	12	Veran, S. & Beissinger, S.R. 2009. Demographic origins of skewed operational and adult sex ratios: perturbation analyses of two-sex models. Ecology Letters 12: 129-143.; de Magalhães, J.P., Budovsky, A., Lehmann, G., Costa, J., Li, Y., Fraifeld, V., & Church, G.M. (2009) The Human Ageing Genomic Resources: online databases and tools for biogerontologists. Aging Cell 8, 65-72
Fringilla coelebs	0.565	Götmark, F., Post, P., Olsson, J. & Himmelmann, D. 1997. Natural Selection and Sexual Dimorphism: Sex-Biased Sparrowhawk Predation Favours Crypsisin Female Chaffinches. Oikos 80: 540-548.	0.405	0.422	Liker, A. & Székely, T. 2005. Mortality costs of sexual selection and parental care in natural populations of birds. Evolution 59: 890-897.	2	0	BWPi 2.0.3: Birds of the Western Palearctic Interactive - DVD ROM, 2006, OUP/BirdGuides Ltd.	22.7	21.7		Lislevand, T., Figuerola, J. & Székely, T. 2007. Avian body sizes in relation to fecundity, mating system, display behaviour and resource sharing. Ecology 88: 1605.	0	BWPi 2.0.3: Birds of the Western Palearctic Interactive - DVD ROM, 2006, OUP/BirdGuides Ltd	12	12	BWPi 2.0.3: Birds of the Western Palearctic Interactive - DVD ROM, 2006, OUP/BirdGuides Ltd.; de Magalhães, J.P., Budovsky, A., Lehmann, G., Costa, J., Li, Y., Fraifeld, V., & Church, G.M. (2009) The Human Ageing Genomic Resources: online databases and tools for biogerontologists. Aging Cell 8, 65-72.
Galerida cristata	0.706	BWPi 2.0.3: Birds of the Western Palearctic Interactive - DVD ROM, 2006, OUP/BirdGuides Ltd.				0	0	BWPi 2.0.3: Birds of the Western Palearctic Interactive - DVD ROM, 2006, OUP/BirdGuides Ltd	45.2	44.1		Lislevand, T., Figuerola, J. & Székely, T. 2007. Avian body sizes in relation to fecundity, mating system, display behaviour and resource sharing. Ecology 88: 1605.	0	BWPi 2.0.3: Birds of the Western Palearctic Interactive - DVD ROM, 2006, OUP/BirdGuides Ltd	12	12	BWPi 2.0.3: Birds of the Western Palearctic Interactive - DVD ROM, 2006, OUP/BirdGuides Ltd.; de Magalhães, J.P., Budovsky, A., Lehmann, G., Costa, J., Li, Y., Fraifeld, V., & Church, G.M. (2009) The Human Ageing Genomic Resources: online databases and tools for biogerontologists. Aging Cell 8, 65-72.
Gallinula mortierii	0.543	Goldizen, A.W., Goldizen, A.R., Putland, D.A. 1998. Wife-sharing in the Tasmanian Native Hen (Gallinula mortierii): Is it caused by a male-biased sex ratio? AUK 115: 528-532.	0.16	0.16	Goldizen, A.W., Putland, D.A. & Robertson, K.A.. 2002. Dispersal strategies in Tasmanian native hens (Gallinula mortierii). Behavioral Ecology 13: 328-336.	1	4	Marchant, S. & Higgins, P.J. (eds) 1993. Handbook of Australian, New Zealand and Antarctic Birds. Volume 2: Raptors to Lapwings. Oxford University Press, Melbourne.	1334	1251		Lislevand, T., Figuerola, J. & Székely, T. 2007. Avian body sizes in relation to fecundity, mating system, display behaviour and resource sharing. Ecology 88: 1605.	2	Marchant, S. & Higgins, P.J. (eds) 1993. Handbook of Australian, New Zealand and Antarctic Birds. Volume 2: Raptors to Lapwings. Oxford University Press, Melbourne.	12	12	Marchant, S. & Higgins, P.J. (eds) 1993. Handbook of Australian, New Zealand and Antarctic Birds. Volume 2: Raptors to Lapwings. Oxford University Press, Melbourne.; Goldizen, A.W., Goldizen, A.R., Putland, D.A. 1998. Wife-sharing in the Tasmanian Native Hen (Gallinula mortierii): Is it caused by a male-biased sex ratio? Auk 115: 528-532.
Gavia arctica						0	0	BWPi 2.0.3: Birds of the Western Palearctic Interactive - DVD ROM, 2006, OUP/BirdGuides Ltd.	3355	2254		BWPi 2.0.3: Birds of the Western Palearctic Interactive - DVD ROM, 2006, OUP/BirdGuides Ltd.	1	Sjölander, S. 1978. Reproductive behaviour of the Black-Throated Diver Gavia arctica. Ornis Scandinavica 9(1), 51-65.	24	24	BWPi 2.0.3: Birds of the Western Palearctic Interactive - DVD ROM, 2006, OUP/BirdGuides Ltd.
Gavia immer			0.08	0.08	Evers, D. C., J. D. Paruk, J. W. McIntyre, and J. F. Barr (2010). Common Loon (Gavia immer), version 2.0. In The Birds of North America (A. F. Poole, Editor). Cornell Lab of Ornithology, Ithaca, NY, USA.	0	0	BWPi 2.0.3: Birds of the Western Palearctic Interactive - DVD ROM, 2006, OUP/BirdGuides Ltd.	5460	4500		Evers, D. C., J. D. Paruk, J. W. McIntyre, and J. F. Barr (2010). Common Loon (Gavia immer), version 2.0. In The Birds of North America (A. F. Poole, Editor). Cornell Lab of Ornithology, Ithaca, NY, USA.	2	Fournier, F., Karasov, W.H., Kenow, K.P. & Meyer, M.W. 2007. Growth and energy requirements of captive-reared Common Loon (Gavia immer) chicks. Auk 124(4), 1158-1167.	24	24	BWPi 2.0.3: Birds of the Western Palearctic Interactive - DVD ROM, 2006, OUP/BirdGuides Ltd.; del Hoyo, J.,Elliott, A. & Sargatal, J. 1992. Handbook of the birds of the world, Vol. 1. Lynx Edicions, Barcelona.
Gavia stellata						0	0	Barr, J. F., C. Eberl, and J. W. McIntyre (2000). Red-throated Loon (Gavia stellata), version 2.0. In The Birds of North America (A. F. Poole and F. B. Gill, Editors). Cornell Lab of Ornithology, Ithaca, NY, USA.	1729	1477		BWPi 2.0.3: Birds of the Western Palearctic Interactive - DVD ROM, 2006, OUP/BirdGuides Ltd.	2	Barr, J. F., C. Eberl, and J. W. McIntyre (2000). Red-throated Loon (Gavia stellata), version 2.0. In The Birds of North America (A. F. Poole and F. B. Gill, Editors). Cornell Lab of Ornithology, Ithaca, NY, USA.	24	24	del Hoyo, J., A. Elliot & J. Sargatal (eds). 1992. Handbook of Birds of the World, Vol. 1. Barcelona: Lynx Editions.
Geospiza fortis	0.519	Grant, P.R. & Grant, B.R. 2002. Unpredictable evolution in a 30-year study of Darwin's finches. Science 296:707-711.	0.18	0.26	Liker, A. & Székely, T. 2005. Mortality costs of sexual selection and parental care in natural populations of birds. Evolution 59: 890-897.	0	0	Lack, D. 1947. Darwin's Finches. Cambridge University Press, Cambridge; Grant, B.R. & Grant, P.R. 1987. Mate choice in Darwin's finches. Biological Journal of the Linnean Society 32: 247-270; Price, T.D. 1984. Sexual selection on body size territory and plumage variables in a population of Darwin’s finches. Evolution 38: 327-341; Grant, P.R. 1999. Ecology and evolution of Darwin's Finches. Prince…	18.3			Lislevand, T., Figuerola, J. & Székely, T. 2007. Avian body sizes in relation to fecundity, mating system, display behaviour and resource sharing. Ecology 88: 1605.	0	Lack, D. 1947. Darwin's Finches. Cambridge University Press, Cambridge; Grant, B.R. & Grant, P.R. 1987. Mate choice in Darwin's finches. Biological Journal of the Linnean Society 32: 247-270; Price, T.D. 1984. Sexual selection on body size territory and plumage variables in a population of Darwin’s finches. Evolution 38: 327-341; Grant, P.R. 1999. Ecology and evolution of Darwin's Finches. Prince…	4.4	3.6	Gibbs, H., Grant, P., & Jon Weiland. 1984. Breeding of Darwin's Finches at an Unusually Early Age in an El Niño Year. Auk 101(4), 872-874.; Grant, P. R., & Grant, B. R. (2000). Non-random fitness variation in two populations of Darwin’s finches. Proceedings of the Royal Society B 267(1439), 131–138.
Geospiza scandens	0.617	Grant, P.R. & Grant, B.R. 2002. Unpredictable evolution in a 30-year study of Darwin's finches. Science 296:707-711.	0.18	0.21	Grant, P.R. & Grant, B.R. 1992. Demography and the genetically effective sizes of two populations of darwin finches. Ecology 73: 766-784.	0	0	Petren, K., Grant, B.R. & Grant, P.R. 1999. Low Extrapair Paternity in the Cactus Finch (Geospiza scandens). Auk k 116(1), 252-256.	21.8	21.5	22.7	Dunning, Jr., J.B. 2007. CRC Handbook of Avian Body Masses, Second Edition. CRC Press; Boag, P. T. I981. Morphological variation in the Darwin’s finches (Geospirinae) of Daphne Major Island, Galápagos. Ph.D. Thesis, McGill University, Canada.	0	del Hoyo, J., Elliot, A. & Christie, D.A. (eds) 2011. Handbook of the Birds of the World. Volume 16: Tanagers to New World Blackbirds. Lynx Edicions, Barcelona	4.2	4.2	Gibbs, H., Grant, P., & Jon Weiland. 1984. Breeding of Darwin's Finches at an Unusually Early Age in an El Niño Year. Auk 101(4), 872-874.; Grant, P. R., & Grant, B. R. (2000). Non-random fitness variation in two populations of Darwin’s finches. Proceedings of the Royal Society B 267(1439), 131–138.
Gymnorhina tibicen	0.465	Higgins, P.J., Peter, J.M. & Cowling, S.J. (eds) 2006. Handbook of Australian, New Zealand and Antarctic Birds. Volume 7:Boatbill to Starlings. Oxford University Press, Melbourne.	0.16	0.14	?	4	1	Higgins, P.J., Peter, J.M., & Cowling, S.J. (Eds) 2006. Handbook of Australian, New Zealand and Antarctic Birds. Volume 7: Boatbill to Starlings. Oxford University Press, Melbourne; Hughes, J.M., Mather, P.B., Toon, A. et al. 2003. High levels of extra-group paternity in a population of Australian magpies Gymnorhina tibicen: evidence from microsatellite analysis. Molecular Ecology 12: 3441-3450.	295.6	281.5		Higgins, P.J., Peter, J.M. & Cowling, S.J. (eds) 2006. Handbook of Australian, New Zealand and Antarctic Birds. Volume 7: Boatbill to Starlings. Oxford University Press, Melbourne.	0	Higgins, P.J., Peter, J.M., & Cowling, S.J. (Eds) 2006. Handbook of Australian, New Zealand and Antarctic Birds. Volume 7: Boatbill to Starlings. Oxford University Press, Melbourne; Hughes, J.M., Mather, P.B., Toon, A. et al. 2003. High levels of extra-group paternity in a population of Australian magpies Gymnorhina tibicen: evidence from microsatellite analysis. Molecular Ecology 12: 3441-3450.	24	12	Higgins, P.J., Peter, J.M. & Cowling, S.J. (eds) 2006. Handbook of Australian, New Zealand and Antarctic Birds. Volume 7: Boatbill to Starlings. Oxford University Press, Melbourne.
Haematopus ostralegus	0.593	Durell, S.E.A. le V. dit 2006. Possible Existence of Large-Scale Brood Sex-Ratio Manipulation in Eurasian Oystercatchers. Functional Ecology 20: 486-490.	0.098	0.098	Liker, A. & Székely, T. 2005. Mortality costs of sexual selection and parental care in natural populations of birds. Evolution 59: 890-897.	2	0	BWPi 2.0.3: Birds of the Western Palearctic Interactive - DVD ROM, 2006, OUP/BirdGuides Ltd; Heg, D. & van Treuren, R. 1998. Female-female cooperation in polygynous oystercatchers. Nature 391, 687-691.	500	536		Lislevand, T., Figuerola, J. & Székely, T. 2007. Avian body sizes in relation to fecundity, mating system, display behaviour and resource sharing. Ecology 88: 1605.	2	BWPi 2.0.3: Birds of the Western Palearctic Interactive - DVD ROM, 2006, OUP/BirdGuides Ltd; Heg, D. & van Treuren, R. 1998. Female-female cooperation in polygynous oystercatchers. Nature 391, 687-691.	36	36	Harris, M. 1970. Territory Limiting the Size of the Breeding Population of the Oystercatcher (Haematopus ostralegus)--A Removal Experiment. Journal of Animal Ecology, 39(3), 707-713; BWPi 2.0.3: Birds of the Western Palearctic Interactive - DVD ROM, 2006, OUP/BirdGuides Ltd
Haliaeetus leucocephalus	0.481	Buehler, D.A. 2000. Bald Eagle (Haliaeetus leucocephalus), The Birds of North America Online (A. Poole, Ed.). Ithaca: Cornell Lab of Ornithology	0.107	0.107	Liker, A. & Székely, T. 2005. Mortality costs of sexual selection and parental care in natural populations of birds. Evolution 59: 890-897.	0	0	Buehler, D.A. 2000. Bald Eagle (Haliaeetus leucocephalus), The Birds of North America Online (A. Poole, Ed.). Ithaca: Cornell Lab of Ornithology	4130	5350		Lislevand, T., Figuerola, J. & Székely, T. 2007. Avian body sizes in relation to fecundity, mating system, display behaviour and resource sharing. Ecology 88: 1605.	1	Buehler, D.A. 2000. Bald Eagle (Haliaeetus leucocephalus), The Birds of North America Online (A. Poole, Ed.). Ithaca: Cornell Lab of Ornithology	48	48	Buehler, D. A. (2000). Bald Eagle (Haliaeetus leucocephalus), version 2.0. In The Birds of North America (A. F. Poole and F. B. Gill, Editors). Cornell Lab of Ornithology, Ithaca, NY, USA.; de Magalhães, J.P., Budovsky, A., Lehmann, G., Costa, J., Li, Y., Fraifeld, V., & Church, G.M. (2009) The Human Ageing Genomic Resources: online databases and tools for biogerontologists. Aging Cell 8, 65-72.
Himantopus mexicanus	0.554	Robinson, J.A., Reed, J.M., Skorupa, J.P. & Oring, L.W. 1999. Black-necked Stilt (Himantopus mexicanus), The Birds of North America Online (A. Poole, Ed.). Ithaca: Cornell Lab of Ornithology				0	0	Robinson, J.A., Reed, J.M., Skorupa, J.P. & Oring, L.W. 1999. Black-necked Stilt (Himantopus mexicanus), The Birds of North America Online (A. Poole, Ed.). Ithaca: Cornell Lab of Ornithology	170.4	168.7		Lislevand, T., Figuerola, J. & Székely, T. 2007. Avian body sizes in relation to fecundity, mating system, display behaviour and resource sharing. Ecology 88: 1605.	2	Robinson, J.A., Reed, J.M., Skorupa, J.P. & Oring, L.W. 1999. Black-necked Stilt (Himantopus mexicanus), The Birds of North America Online (A. Poole, Ed.). Ithaca: Cornell Lab of Ornithology	12	12	Robinson, J. A., J. M. Reed, J. P. Skorupa, and L. W. Oring (1999). Black-necked Stilt (Himantopus mexicanus), version 2.0. In The Birds of North America (A. F. Poole and F. B. Gill, Editors). Cornell Lab of Ornithology, Ithaca, NY, USA.
Hirundo rustica	0.585	Brown, C.R. & Brown, M.B. 1999. Barn Swallow (Hirundo rustica), The Birds of North America Online (A. Poole, Ed.). Ithaca: Cornell Lab of Ornithology	0.657	0.662	Liker, A. & Székely, T. 2005. Mortality costs of sexual selection and parental care in natural populations of birds. Evolution 59: 890-897.	1	0	BWPi 2.0.3: Birds of the Western Palearctic Interactive - DVD ROM, 2006, OUP/BirdGuides Ltd	18.8	19.4		Lislevand, T., Figuerola, J. & Székely, T. 2007. Avian body sizes in relation to fecundity, mating system, display behaviour and resource sharing. Ecology 88: 1605.	0	BWPi 2.0.3: Birds of the Western Palearctic Interactive - DVD ROM, 2006, OUP/BirdGuides Ltd.	12	12	Brown, C. R. and M. B. Brown (1999). Barn Swallow (Hirundo rustica), version 2.0. In The Birds of North America (A. F. Poole and F. B. Gill, Editors). Cornell Lab of Ornithology, Ithaca, NY, USA.; BWPi 2.0.3: Birds of the Western Palearctic Interactive - DVD ROM, 2006, OUP/BirdGuides Ltd.
Histrionicus histrionicus	0.593	Robertson, G.J. & Goudie, R.I. 1999. Harlequin Duck (Histrionicus histrionicus), The Birds of North America Online (A. Poole, Ed.). Ithaca: Cornell Lab of Ornithology	0.18	0.26	Liker, A. & Székely, T. 2005. Mortality costs of sexual selection and parental care in natural populations of birds. Evolution 59: 890-897.	0	0	Robertson, G.J. & Goudie, R.I. 1999. Harlequin Duck (Histrionicus histrionicus), The Birds of North America Online (A. Poole, Ed.). Ithaca: Cornell Lab of Ornithology	653	553		Lislevand, T., Figuerola, J. & Székely, T. 2007. Avian body sizes in relation to fecundity, mating system, display behaviour and resource sharing. Ecology 88: 1605.	2	Robertson, G.J. & Goudie, R.I. 1999. Harlequin Duck (Histrionicus histrionicus), The Birds of North America Online (A. Poole, Ed.). Ithaca: Cornell Lab of Ornithology	12	12	BWPi 2.0.3: Birds of the Western Palearctic Interactive - DVD ROM, 2006, OUP/BirdGuides Ltd.; de Magalhães, J.P., Budovsky, A., Lehmann, G., Costa, J., Li, Y., Fraifeld, V., & Church, G.M. (2009) The Human Ageing Genomic Resources: online databases and tools for biogerontologists. Aging Cell 8, 65-72.; Robertson, G. J. and R. I. Goudie (1999). Harlequin Duck (Histrionicus histrionicus), version 2…
Icteria virens	0.514	Eckerle, K.P. & Thompson, C.F. 2001. Yellow-breasted Chat (Icteria virens), The Birds of North America Online (A. Poole, Ed.). Ithaca: Cornell Lab of Ornithology				3	0	Eckerle, K P. & Thompson, C.F. 2001. Yellow-breasted Chat (Icteria virens), The Birds of North America Online (A. Poole, Ed.). Ithaca: Cornell Lab of Ornithology	25.4	24.8		Lislevand, T., Figuerola, J. & Székely, T. 2007. Avian body sizes in relation to fecundity, mating system, display behaviour and resource sharing. Ecology 88: 1605.	0	Eckerle, K P. & Thompson, C.F. 2001. Yellow-breasted Chat (Icteria virens), The Birds of North America Online (A. Poole, Ed.). Ithaca: Cornell Lab of Ornithology	12	12	Eckerle, K. P. and C. F. Thompson (2001). Yellow-breasted Chat (Icteria virens), version 2.0. In The Birds of North America (A. F. Poole and F. B. Gill, Editors). Cornell Lab of Ornithology, Ithaca, NY, USA.; de Magalhães, J.P., Budovsky, A., Lehmann, G., Costa, J., Li, Y., Fraifeld, V., & Church, G.M. (2009) The Human Ageing Genomic Resources: online databases and tools for biogerontologists. Ag…
Icterus parisorum	0.535	Flood, N.J. 2002. Scott's Oriole (Icterus parisorum), The Birds of North America Online (A. Poole, Ed.). Ithaca: Cornell Lab of Ornithology	0.395	0.694	Ricklefs, R.E., Tsunekage, T. & Shea, R.E. 2011. Annual adult survival in several new world passerine birds based on age ratios in museum collections. J. Ornithol. 152: 481–495.	0	0	Flood, N.J. 2002. Scott's Oriole (Icterus parisorum), The Birds of North America Online (A. Poole, Ed.). Ithaca: Cornell Lab of Ornithology	36.3	35.1		Lislevand, T., Figuerola, J. & Székely, T. 2007. Avian body sizes in relation to fecundity, mating system, display behaviour and resource sharing. Ecology 88: 1605.	0	Flood, N.J. 2002. Scott's Oriole (Icterus parisorum), The Birds of North America Online (A. Poole, Ed.). Ithaca: Cornell Lab of Ornithology	12	12	Flood, N. J. (2002). Scott's Oriole (Icterus parisorum), version 2.0. In The Birds of North America (A. F. Poole and F. B. Gill, Editors). Cornell Lab of Ornithology, Ithaca, NY, USA.
Icterus spurius	0.693	Scharf, W.C. & Kren, J. 2010. Orchard Oriole (Icterus spurius), The Birds of North America Online (A. Poole, Ed.). Ithaca: Cornell Lab of Ornithology				0	0	Scharf, W.C. & Kren, J. 2010. Orchard Oriole (Icterus spurius), The Birds of North America Online (A. Poole, Ed.). Ithaca: Cornell Lab of Ornithology	20.7	19.4		Lislevand, T., Figuerola, J. & Székely, T. 2007. Avian body sizes in relation to fecundity, mating system, display behaviour and resource sharing. Ecology 88: 1605.	0	Scharf, W.C. & Kren, J. 2010. Orchard Oriole (Icterus spurius), The Birds of North America Online (A. Poole, Ed.). Ithaca: Cornell Lab of Ornithology	12	12	Scharf, W. C. and J. Kren (2010). Orchard Oriole (Icterus spurius), version 2.0. In The Birds of North America (A. F. Poole, Editor). Cornell Lab of Ornithology, Ithaca, NY, USA.
Jacana spinosa	0.695	Jenni, D.A. & Collier, G. 1972. Polyandry in the American Jacana (Jacana spinosa). Auk 89:743-765.				0	4	Jenni, D.A. & Mace, T.R. 1999. Northern jacana (Jacana spinosa), The Birds of North America Online (A. Poole, Ed.), Ithaca: Cornell Lab of Ornithology; Jenni, D.A. & Collier, G. 1972. Polyandry in the American jacana (Jacana spinosa). Auk 89: 743-765.	86.9	145.4		Lislevand, T., Figuerola, J. & Székely, T. 2007. Avian body sizes in relation to fecundity, mating system, display behaviour and resource sharing. Ecology 88: 1605.	2	Jenni, D.A. & Mace, T.R. 1999. Northern jacana (Jacana spinosa), The Birds of North America Online (A. Poole, Ed.), Ithaca: Cornell Lab of Ornithology; Jenni, D.A. & Collier, G. 1972. Polyandry in the American jacana (Jacana spinosa). Auk 89: 743-765.	24	60	Jenni, D.A. & Collier, G. 1972. Polyandry in the American Jacana (Jacana spinosa). Auk 89, 743-765.
Junco hyemalis	0.526	Nolan, Jr., V., Ketterson, E.D., Cristol, D.A., Rogers, C.M., Clotfelter, E.D., Titus, R.C., Schoech, S.J. & Snajdr, E. 2002. Dark-eyed Junco (Junco hyemalis), The Birds of North America Online (A. Poole, Ed.). Ithaca: Cornell Lab of Ornithology	0.47	0.47	Ketterson, E.D. & . Nolan. V. 1982. The role of migration and winter mo&lity in the life history of a temperate zone migrant, the Dark-eyed Junco, as determined from demographic analyses of winter populations. Auk 99, 243-259.	0	0	Nolan, Jr., V., Ketterson, E.D., Cristol, D.A., Rogers, C.M., Clotfelter, E.D., Titus, R.C., Schoech, S.J. & Snajdr, E. 2002. Dark-eyed Junco (Junco hyemalis), The Birds of North America Online (A. Poole, Ed.). Ithaca: Cornell Lab of Ornithology	18.9	19.2		Lislevand, T., Figuerola, J. & Székely, T. 2007. Avian body sizes in relation to fecundity, mating system, display behaviour and resource sharing. Ecology 88: 1605.	0	Nolan, Jr., V., Ketterson, E.D., Cristol, D.A., Rogers, C.M., Clotfelter, E.D., Titus, R.C., Schoech, S.J. & Snajdr, E. 2002. Dark-eyed Junco (Junco hyemalis), The Birds of North America Online (A. Poole, Ed.). Ithaca: Cornell Lab of Ornithology	12	12	Nolan Jr., V., E. D. Ketterson, D. A. Cristol, C. M. Rogers, E. D. Clotfelter, R. C. Titus, S. J. Schoech, and E. Snajdr (2002). Dark-eyed Junco (Junco hyemalis), version 2.0. In The Birds of North America (A. F. Poole and F. B. Gill, Editors). Cornell Lab of Ornithology, Ithaca, NY, USA.
Lagopus lagopus	0.525	Hannon, S.J., Gruys, R.C. & Schieck, J.O. 2003. Differential seasonal mortality of the sexes in willow ptarmigan Lagopus lagopus in northern British Columbia, Canada. Wildlife Biol. 9: 317–326.	0.475	0.558	Hannon, S.J., Gruys, R.C. & Schieck, J.O. 2003. Differential seasonal mortality of the sexes in willow ptarmigan Lagopus lagopus in northern British Columbia, Canada. Wildlife Biol. 9: 317–326.	3	0	BWPi 2.0.3: Birds of the Western Palearctic Interactive - DVD ROM, 2006, OUP/BirdGuides Ltd; Hannon, S.J., Eason, P.K. & Martin, K. 1998. Willow Ptarmigan (Lagopus lagopus), The Birds of North America Online (A. Poole, Ed.). Ithaca: Cornell Lab of Ornithology	635	555		Lislevand, T., Figuerola, J. & Székely, T. 2007. Avian body sizes in relation to fecundity, mating system, display behaviour and resource sharing. Ecology 88: 1605.	2	BWPi 2.0.3: Birds of the Western Palearctic Interactive - DVD ROM, 2006, OUP/BirdGuides Ltd; Hannon, S.J., Eason, P.K. & Martin, K. 1998. Willow Ptarmigan (Lagopus lagopus), The Birds of North America Online (A. Poole, Ed.). Ithaca: Cornell Lab of Ornithology	12	12	Hannon, S. J., P. K. Eason, and K. Martin (1998). Willow Ptarmigan (Lagopus lagopus), version 2.0. In The Birds of North America (A. F. Poole and F. B. Gill, Editors). Cornell Lab of Ornithology, Ithaca, NY, USA.; BWPi 2.0.3: Birds of the Western Palearctic Interactive - DVD ROM, 2006, OUP/BirdGuides Ltd.
Lagopus leucura	0.579	Braun, C.E., Martin, K. & Robb, L.A. 1993. White-tailed Ptarmigan (Lagopus leucura), The Birds of North America Online (A. Poole, Ed.). Ithaca: Cornell Lab of Ornithology	0.12	0.36	Liker, A. & Székely, T. 2005. Mortality costs of sexual selection and parental care in natural populations of birds. Evolution 59: 890-897.	3	0	Braun, C.E., Martin, K. & Robb, L.A. 1993. White-tailed Ptarmigan (Lagopus leucura), The Birds of North America Online (A. Poole, Ed.). Ithaca: Cornell Lab of Ornithology; Johnsgard, P.A. 1983. The Grouse of the World. Helm, London.	359	351		Lislevand, T., Figuerola, J. & Székely, T. 2007. Avian body sizes in relation to fecundity, mating system, display behaviour and resource sharing. Ecology 88: 1605.	2	Braun, C.E., Martin, K. & Robb, L.A. 1993. White-tailed Ptarmigan (Lagopus leucura), The Birds of North America Online (A. Poole, Ed.). Ithaca: Cornell Lab of Ornithology; Johnsgard, P.A. 1983. The Grouse of the World. Helm, London.	12	12	Martin, K., L. A. Robb, S. Wilson, and C. E. Braun (2015). White-tailed Ptarmigan (Lagopus leucura), version 2.0. In The Birds of North America (P. G. Rodewald, Editor). Cornell Lab of Ornithology, Ithaca, NY, USA.; de Magalhães, J.P., Budovsky, A., Lehmann, G., Costa, J., Li, Y., Fraifeld, V., & Church, G.M. (2009) The Human Ageing Genomic Resources: online databases and tools for biogerontologi…
Larus argentatus	0.497	Conover, M.R. & Hunt, G.L., Jr. 1988. Sex Ratios of North American Gulls Based on Museum Collections. Colonial Waterbirds 11: 38-45.	0.073	0.073	Liker, A. & Székely, T. 2005. Mortality costs of sexual selection and parental care in natural populations of birds. Evolution 59: 890-897.	1	0	BWPi 2.0.3: Birds of the Western Palearctic Interactive - DVD ROM, 2006, OUP/BirdGuides Ltd; Pierotti, R.J. & Good, T.P. 1994. Herring Gull (Larus argentatus), The Birds of North America Online (A. Poole, Ed.). Ithaca: Cornell Lab of Ornithology	977	813		Lislevand, T., Figuerola, J. & Székely, T. 2007. Avian body sizes in relation to fecundity, mating system, display behaviour and resource sharing. Ecology 88: 1605.	1	BWPi 2.0.3: Birds of the Western Palearctic Interactive - DVD ROM, 2006, OUP/BirdGuides Ltd; Pierotti, R.J. & Good, T.P. 1994. Herring Gull (Larus argentatus), The Birds of North America Online (A. Poole, Ed.). Ithaca: Cornell Lab of Ornithology	42	48	BWPi 2.0.3: Birds of the Western Palearctic Interactive - DVD ROM, 2006, OUP/BirdGuides Ltd.; Nisbet, I. C. T., D. V. Weseloh, C. E. Hebert, M. L. Mallory, A. F. Poole, J. C. Ellis, P. Pyle, and M. A. Patten (2017). Herring Gull (Larus argentatus), version 3.0. In The Birds of North America (P. G. Rodewald, Editor). Cornell Lab of Ornithology, Ithaca, NY, USA.
Larus californicus	0.492	Conover, M.R. & Hunt, G.L., Jr. 1988. Sex Ratios of North American Gulls Based on Museum Collections. Colonial Waterbirds 11: 38-45.	0.14	0.14	Pugesek, B.H., Nations, C., Diem, K.L. & Pradel, R. 1995. Mark-resighting analysis of a California gull population. Journal of Applied Statistics 22: 625-639.	0	0	Winkler, D.W. 1996. California Gull (Larus californicus), The Birds of North America Online (A. Poole, Ed.). Ithaca: Cornell Lab of Ornithology	841	710		Lislevand, T., Figuerola, J. & Székely, T. 2007. Avian body sizes in relation to fecundity, mating system, display behaviour and resource sharing. Ecology 88: 1605.	1	Winkler, D.W. 1996. California Gull (Larus californicus), The Birds of North America Online (A. Poole, Ed.). Ithaca: Cornell Lab of Ornithology	36	36	Pugesek, B.H. 1983. The relationship between parental age and reproductive effort in the California Gull (Larus californicus). Behavioral Ecology & Sociobiology 13, 161-171.; Winkler, D. W. (1996). California Gull (Larus californicus), version 2.0. In The Birds of North America (A. F. Poole and F. B. Gill, Editors). Cornell Lab of Ornithology, Ithaca, NY, USA.
Larus canus	0.53	Moskoff, W. and L. R. Bevier (2002). Mew Gull (Larus canus), version 2.0. In The Birds of North America (A. F. Poole and F. B. Gill, Editors). Cornell Lab of Ornithology, Ithaca, NY, USA.	0.116	0.116	Rattiste, K. 2006. Life History of the Common Gull (Larus canus): A Long-Term Individual-Based Study. PhD. Thesis. Uppsala University.	0	0	Moskoff, W. & Bevier, L.R. 2002. Mew Gull (Larus canus), The Birds of North America Online (A. Poole, Ed.). Ithaca: Cornell Lab of Ornithology	413	360		Lislevand, T., Figuerola, J. & Székely, T. 2007. Avian body sizes in relation to fecundity, mating system, display behaviour and resource sharing. Ecology 88: 1605.	1	BWPi 2.0.3: Birds of the Western Palearctic Interactive - DVD ROM, 2006, OUP/BirdGuides Ltd; Moskoff, W. & Bevier, L.R. 2002. Mew Gull (Larus canus), The Birds of North America Online (A. Poole, Ed.). Ithaca: Cornell Lab of Ornithology	24	36	Moskoff, W. and L. R. Bevier (2002). Mew Gull (Larus canus), version 2.0. In The Birds of North America (A. F. Poole and F. B. Gill, Editors). Cornell Lab of Ornithology, Ithaca, NY, USA.
Larus occidentalis	0.531	Conover, M.R. & Hunt, G.L., Jr. 1988. Sex Ratios of North American Gulls Based on Museum Collections. Colonial Waterbirds 11: 38-45.	0.16	0.19	Kirsch, E.M. 1996. Habitat selection and productivity of least terns on the lower Platte River, Nebraska. Wildlife Monographs no. 132: 4-48.	0	0	Pierotti, R.J. & Annett, C.A. 1995. Western Gull (Larus occidentalis), The Birds of North America Online (A. Poole, Ed.). Ithaca: Cornell Lab of Ornithology	972.99	799.78		Lislevand, T., Figuerola, J. & Székely, T. 2007. Avian body sizes in relation to fecundity, mating system, display behaviour and resource sharing. Ecology 88: 1605.	1	Pierotti, R.J. & Annett, C.A. 1995. Western Gull (Larus occidentalis), The Birds of North America Online (A. Poole, Ed.). Ithaca: Cornell Lab of Ornithology	36	48	Pyle, P., Nur, N., Sydeman, W.J. & Emslie, S. 1997. Cost of reproduction and the evolution of deferred breeding in the western gull. Behavioral Ecology 8(2), 140-147; Pierotti, R. J. and C. A. Annett (1995). Western Gull (Larus occidentalis), version 2.0. In The Birds of North America (A. F. Poole and F. B. Gill, Editors). Cornell Lab of Ornithology, Ithaca, NY, USA.
Leucosticte tephrocotis	0.747	Shreeve, D.F. 1980. Differential mortality in the sexes of the Aleutian Gray-crowned Rosy Finch. Am. Midl. Nat. 104: 193–197.				0	0	Macdougall-Shackleton, S.A., Johnson, R.E. & Hahn, T.P. 2000. Gray-crowned Rosy-Finch (Leucosticte tephrocotis), The Birds of North America Online (A. Poole, Ed.). Ithaca: Cornell Lab of Ornithology	24.1	23.6		Lislevand, T., Figuerola, J. & Székely, T. 2007. Avian body sizes in relation to fecundity, mating system, display behaviour and resource sharing. Ecology 88: 1605.	0	Macdougall-Shackleton, S.A., Johnson, R.E. & Hahn, T.P. 2000. Gray-crowned Rosy-Finch (Leucosticte tephrocotis), The Birds of North America Online (A. Poole, Ed.). Ithaca: Cornell Lab of Ornithology	12	12	Macdougall-Shackleton, S. A., R. E. Johnson, and T. P. Hahn (2000). Gray-crowned Rosy-Finch (Leucosticte tephrocotis), version 2.0. In The Birds of North America (A. F. Poole and F. B. Gill, Editors). Cornell Lab of Ornithology, Ithaca, NY, USA.
Loxia leucoptera	0.565	Benkman, C.W. 1997. Feeding behavior, flock-size dynamics, and variation in sexual selection in crossbills. AUK 114: 163-178.				0	0	BWPi 2.0.3: Birds of the Western Palearctic Interactive - DVD ROM, 2006, OUP/BirdGuides Ltd	34	31.6		Lislevand, T., Figuerola, J. & Székely, T. 2007. Avian body sizes in relation to fecundity, mating system, display behaviour and resource sharing. Ecology 88: 1605.	0	BWPi 2.0.3: Birds of the Western Palearctic Interactive - DVD ROM, 2006, OUP/BirdGuides Ltd	5	5	Benkman, C. W. (2012). White-winged Crossbill (Loxia leucoptera), version 2.0. In The Birds of North America (A. F. Poole, Editor). Cornell Lab of Ornithology, Ithaca, NY, USA.; BWPi 2.0.3: Birds of the Western Palearctic Interactive - DVD ROM, 2006, OUP/BirdGuides Ltd.
Loxioides bailleui	0.637	Lindsey, G.D., Fancy, S.G. & Reynolds, M.H. & al. 1995. Population-structure and survival of palila. Condor 97: 528-535.	0.35	0.38	Lindsey, G.D., Fancy, S.G., Reynolds, M.H., Pratt, T.K., Wilson, K.A., Banko P.C. & Jacobi, J.D. 1995. Population-structure and survival of palila. Condor 97: 528-535.	0	0	Banko, P.C., Johnson, L., Lindsey, G.D., Fancy, S.G., Pratt, T.K., Jacobi, J.D. & Banko, W.E. 2002. Palila (Loxioides bailleui), The Birds of North America Online (A. Poole, Ed.). Ithaca: Cornell Lab of Ornithology	38.1	37.6		Lislevand, T., Figuerola, J. & Székely, T. 2007. Avian body sizes in relation to fecundity, mating system, display behaviour and resource sharing. Ecology 88: 1605.	0	Banko, P.C., Johnson, L., Lindsey, G.D., Fancy, S.G., Pratt, T.K., Jacobi, J.D. & Banko, W.E. 2002. Palila (Loxioides bailleui), The Birds of North America Online (A. Poole, Ed.). Ithaca: Cornell Lab of Ornithology	24	12	Banko, P. C., L. Johnson, G. D. Lindsey, S. G. Fancy, T. K. Pratt, J. D. Jacobi, and W. E. Banko (2002). Palila (Loxioides bailleui), version 2.0. In The Birds of North America (A. F. Poole and F. B. Gill, Editors). Cornell Lab of Ornithology, Ithaca, NY, USA.; de Magalhães, J.P., Budovsky, A., Lehmann, G., Costa, J., Li, Y., Fraifeld, V., & Church, G.M. (2009) The Human Ageing Genomic Resources:…
Loxops coccineus	0.53	Freed, L.A., Cann, R.L., Diller, K. Sexual dimorphism and the evolution of seasonal variation in sex allocation in the Hawaii akepa. Evolutionary Ecology Research 11: 731-757.	0.17	0.19	Liker, A. & Székely, T. 2005. Mortality costs of sexual selection and parental care in natural populations of birds. Evolution 59: 890-897.	0	0	Lepson, J.K. & Freed, L.A. 1997. Akepa (Loxops coccineus), The Birds of North America Online (A. Poole, Ed.). Ithaca: Cornell Lab of Ornithology	10.6	10.4		Lislevand, T., Figuerola, J. & Székely, T. 2007. Avian body sizes in relation to fecundity, mating system, display behaviour and resource sharing. Ecology 88: 1605.	0	Lepson, J.K. & Freed, L.A. 1997. Akepa (Loxops coccineus), The Birds of North America Online (A. Poole, Ed.). Ithaca: Cornell Lab of Ornithology	24	12	Lepson, J. K. and L. A. Freed (1997). Hawaii Akepa (Loxops coccineus), version 2.0. In The Birds of North America (A. F. Poole, Editor). Cornell Lab of Ornithology, Ithaca, NY, USA.; de Magalhães, J.P., Budovsky, A., Lehmann, G., Costa, J., Li, Y., Fraifeld, V., & Church, G.M. (2009) The Human Ageing Genomic Resources: online databases and tools for biogerontologists. Aging Cell 8, 65-72.
Luscinia svecica	0.583	BWPi 2.0.3: Birds of the Western Palearctic Interactive - DVD ROM, 2006, OUP/BirdGuides Ltd				1	0	BWPi 2.0.3: Birds of the Western Palearctic Interactive - DVD ROM, 2006, OUP/BirdGuides Ltd	18.2	18.3		Lislevand, T., Figuerola, J. & Székely, T. 2007. Avian body sizes in relation to fecundity, mating system, display behaviour and resource sharing. Ecology 88: 1605.	0	BWPi 2.0.3: Birds of the Western Palearctic Interactive - DVD ROM, 2006, OUP/BirdGuides Ltd	12	12	Guzy, M. J. and B. J. McCaffery (2002). Bluethroat (Luscinia svecica), version 2.0. In The Birds of North America (A. F. Poole and F. B. Gill, Editors). Cornell Lab of Ornithology, Ithaca, NY, USA.
Malurus coronatus	0.57	Kingma, S.A., Hall, M.L. & Peters, A. 2011. No evidence for offspring sex-ratio adjustment to social or environmental conditions in cooperatively breeding purple-crowned fairy-wrens. Behav Ecol Sociobiol 65: 1203–1213.	0.257	0.295	Liker, A. & Székely, T. 2005. Mortality costs of sexual selection and parental care in natural populations of birds. Evolution 59: 890-897.	0	0	Higgins, P.J., Peter, J.M. & Steele, W.K. 2001. Handbook of Australian, New Zealand and Antarctic Birds, Vol. 5. Oxford University Press, Melbourne.	11.4	10.8		Lislevand, T., Figuerola, J. & Székely, T. 2007. Avian body sizes in relation to fecundity, mating system, display behaviour and resource sharing. Ecology 88: 1605.	0	Higgins, P.J., Peter, J.M. & Steele, W.K. 2001. Handbook of Australian, New Zealand and Antarctic Birds, Vol. 5. Oxford University Press, Melbourne.	12	12	Rowley, I., & Russell, E. 1993. The Purple-crowned Fairy-wren Malurus coronatus. II. Breeding Biology, Social organization, Demography and Management. Emu 93, 235-250.; Rowley, I. & Russel, E. 1997. Fairy-Wrens and Grasswrens. Oxford University Press, Oxford UK.; http://www.environment.gov.au/cgi-bin/sprat/public/publicspecies.pl?taxon_id=64442
Malurus cyaneus	0.61	Higgins, P.J., Peter, J.M. & Steele, W.K. (eds) 2001. Handbook of Australian, New Zealand and Antarctic Birds. Volume 5: Tyrant-flycatchers to Chats. Oxford University Press, Melbourne	0.375	0.378	Liker, A. & Székely, T. 2005. Mortality costs of sexual selection and parental care in natural populations of birds. Evolution 59: 890-897.	0	0	Higgins, P.J., Peter, J.M. & Steele, W.K. (eds) 2001. Handbook of Australian, New Zealand and Antarctic Birds. Volume 5: Tyrant-flycatchers to Chats. Oxford University Press, Melbourne.	9.9	9.3		Lislevand, T., Figuerola, J. & Székely, T. 2007. Avian body sizes in relation to fecundity, mating system, display behaviour and resource sharing. Ecology 88: 1605.	0	Higgins, P.J., Peter, J.M. & Steele, W.K. (eds) 2001. Handbook of Australian, New Zealand and Antarctic Birds. Volume 5: Tyrant-flycatchers to Chats. Oxford University Press, Melbourne.	12	12	Higgins, P.J., Peter, J.M. & Steele, W.K. (eds) 2001. Handbook of Australian, New Zealand and Antarctic Birds. Volume 5: Tyrant-flycatchers to Chats. Oxford University Press, Melbourne.; Cockburn, A. , Osmond, H. L., Mulder, R. A., Double, M. C. and Green, D. J. (2008), Demography of male reproductive queues in cooperatively breeding superb fairy‐wrens Malurus cyaneus. Journal of Animal Ecology, …
Malurus elegans	0.545	Higgins, P.J., Peter, J.M. & Steele, W.K. (eds) 2001. Handbook of Australian, New Zealand and Antarctic Birds. Volume 5: Tyrant-flycatchers to Chats. Oxford University Press, Melbourne	0.18	0.2	Liker, A. & Székely, T. 2005. Mortality costs of sexual selection and parental care in natural populations of birds. Evolution 59: 890-897.	0	0	Higgins, P.J., Peter, J.M. & Steele, W.K. 2001. Handbook of Australian, New Zealand and Antarctic Birds, Vol. 5. Oxford University Press, Melbourne.	9.9	9.3		Lislevand, T., Figuerola, J. & Székely, T. 2007. Avian body sizes in relation to fecundity, mating system, display behaviour and resource sharing. Ecology 88: 1605.	0	Higgins, P.J., Peter, J.M. & Steele, W.K. 2001. Handbook of Australian, New Zealand and Antarctic Birds, Vol. 5. Oxford University Press, Melbourne.	12	12	Rowley, I. & Russell, E. 1997. Bird Families of the World: Fairy-wrens and Grasswrens. Oxford: Oxford University Press.
Malurus splendens	0.576	Webster, M.S.,Tarvin, K.A., Tuttle, E.M. & Pruett-Jones, S. 2004. Reproductive promiscuity in the splendid fairy-wren: effects of group size and reproduction by auxiliaries. Behav. Ecol. 15: 907-915.	0.305	0.407	Liker, A. & Székely, T. 2005. Mortality costs of sexual selection and parental care in natural populations of birds. Evolution 59: 890-897.	0	0	Higgins, P.J., Peter, J.M. & Steele, W.K. 2001. Handbook of Australian, New Zealand and Antarctic Birds, Vol. 5. Oxford University Press, Melbourne.	10.6	9.6		Lislevand, T., Figuerola, J. & Székely, T. 2007. Avian body sizes in relation to fecundity, mating system, display behaviour and resource sharing. Ecology 88: 1605.	0	Higgins, P.J., Peter, J.M. & Steele, W.K. 2001. Handbook of Australian, New Zealand and Antarctic Birds, Vol. 5. Oxford University Press, Melbourne.	12	12	Russell, E.M. & Rowley, I. 1993. Philopatry or dispersal: competition for territory vacancies in the splendid fairy- wren, Malurus splendens. - Animal Behaviour 45: 519-539.; Higgins, P.J., Peter, J.M. & Steele, W.K. 2001. Handbook of Australian, New Zealand and Antarctic Birds, Vol. 5. Oxford University Press, Melbourne.
Manorina melanophrys	0.644	Clarke, M.F., Jones, D.A., Ewen, J.G. & al. 2002. Male-biased sex ratios in broods of the cooperatively breeding bell miner Manorina melanophrys. Journal of Avian Biology 33: 71-76.				0	0	Higgins, P.J., Peter, J.M. & Steele, W.K. (eds) 2001. Handbook of Australian, New Zealand and Antarctic Birds. Volume 5: Tyrant-flycatchers to Chats. Oxford University Press, Melbourne.	32.3	28.6		Lislevand, T., Figuerola, J. & Székely, T. 2007. Avian body sizes in relation to fecundity, mating system, display behaviour and resource sharing. Ecology 88: 1605.	0	Higgins, P.J., Peter, J.M. & Steele, W.K. (eds) 2001. Handbook of Australian, New Zealand and Antarctic Birds. Volume 5: Tyrant-flycatchers to Chats. Oxford University Press, Melbourne.	10.7	11.2	Higgins, P.J., Peter, J.M. & Steele, W.K. (eds) 2001. Handbook of Australian, New Zealand and Antarctic Birds. Volume 5: Tyrant-flycatchers to Chats. Oxford University Press, Melbourne.
Megadyptes antipodes	0.552	Marchant, S. & Higgins, P.J. (eds) 1990. Handbook of Australian, New Zealand and Antarctic Birds. Volume 1: Ratites to Ducks. Oxford University Press, Melbourne.	0.126	0.143	Liker, A. & Székely, T. 2005. Mortality costs of sexual selection and parental care in natural populations of birds. Evolution 59: 890-897.	0	0	Williams, T.D. 1995. The Penguins. Oxford University Press, Oxford	8500	7500		Lislevand, T., Figuerola, J. & Székely, T. 2007. Avian body sizes in relation to fecundity, mating system, display behaviour and resource sharing. Ecology 88: 1605.	1	Williams, T.D. 1995. The Penguins. Oxford University Press, Oxford	24	24	Marchant, S. & Higgins, P.J. (eds) 1990. Handbook of Australian, New Zealand and Antarctic Birds. Volume 1: Ratites to Ducks. Oxford University Press, Melbourne.
Melanerpes formicivorus	0.6	Koenig, W.D., Stacey, P.B., Stanback, M.T. & Mumme, R.L. 1995. Acorn Woodpecker (Melanerpes formicivorus), The Birds of North America Online (A. Poole, Ed.). Ithaca: Cornell Lab of Ornitholog	0.176	0.288	Liker, A. & Székely, T. 2005. Mortality costs of sexual selection and parental care in natural populations of birds. Evolution 59: 890-897.	3	4	Koenig, W.D., Stacey, P.B, Stanback, M.T. & Mumme, R.L. 1995. Acorn Woodpecker (Melanerpes formicivorus), The Birds of North America Online (A. Poole, Ed.). Ithaca: Cornell Lab of Ornithology; del Hoyo, J., Elliott, A., Sargatal, J. 2002. Handbook of the birds of the world, Vol. 7. Lynx Edicions, Barcelona; Martin, T.E. 1995. Avian life-history evolution in relation to nest sites, nest predation,…	80.9	77.2		Lislevand, T., Figuerola, J. & Székely, T. 2007. Avian body sizes in relation to fecundity, mating system, display behaviour and resource sharing. Ecology 88: 1605.	0	Koenig, W.D., Stacey, P.B, Stanback, M.T. & Mumme, R.L. 1995. Acorn Woodpecker (Melanerpes formicivorus), The Birds of North America Online (A. Poole, Ed.). Ithaca: Cornell Lab of Ornithology; del Hoyo, J., Elliott, A., Sargatal, J. 2002. Handbook of the birds of the world, Vol. 7. Lynx Edicions, Barcelona; Martin, T.E. 1995. Avian life-history evolution in relation to nest sites, nest predation,…	25.2	22.8	Koenig, W. D., P. B. Stacey, M. T. Stanback, and R. L. Mumme (1995). Acorn Woodpecker (Melanerpes formicivorus), version 2.0. In The Birds of North America (A. F. Poole and F. B. Gill, Editors). Cornell Lab of Ornithology, Ithaca, NY, USA.
Meleagris gallopavo	0.336	Glazener, W.C., Ransom, D., Jr., Cary, J.R. & Rongstad, O.J. 1990. Demographic Analysis of a Rio Grande Turkey Population. The Southwestern Naturalist 35: 23-27.	0.451	0.337	Glazener, W.C., Ransom, D., Jr., Cary, J.R. & Rongstad, O.J. 1990. Demographic Analysis of a Rio Grande Turkey Population. The Southwestern Naturalist 35: 23-27.	4	0	Eaton, S.W. 1992. Wild Turkey (Meleagris gallopavo), The Birds of North America Online (A. Poole, Ed.). Ithaca: Cornell Lab of Ornithology	7400	4222		Lislevand, T., Figuerola, J. & Székely, T. 2007. Avian body sizes in relation to fecundity, mating system, display behaviour and resource sharing. Ecology 88: 1605.	2	Eaton, S.W. 1992. Wild Turkey (Meleagris gallopavo), The Birds of North America Online (A. Poole, Ed.). Ithaca: Cornell Lab of Ornithology	12	10	McRoberts, J. T., M. C. Wallace, and S. W. Eaton (2014). Wild Turkey (Meleagris gallopavo), version 2.0. In The Birds of North America (A. F. Poole, Editor). Cornell Lab of Ornithology, Ithaca, NY, USA.
Melospiza melodia	0.505	Arcese, P., Sogge, M.K., Marr, A.B. & Patten, M.A. 2002. Song Sparrow (Melospiza melodia), The Birds of North America Online (A. Poole, Ed.). Ithaca: Cornell Lab of Ornithology	0.462	0.439	Arcese, P., Sogge, M.K., Marr, A.B. & Patten, M.A. 2002. Song Sparrow (Melospiza melodia), The Birds of North America Online (A. Poole, Ed.). Ithaca: Cornell Lab of Ornithology	2	2	Arcese, P., Sogge, M.K., Marr, A.B. & Patten, M.A. 2002. Song Sparrow (Melospiza melodia), The Birds of North America Online (A. Poole, Ed.). Ithaca: Cornell Lab of Ornithology; Janssen, M.H., Arcese, P., Sloan, M.S. & Jewell, K.J. 2008. Polyandry and Sex Ratio in the Song Sparrow. Wilson Journal of Ornithology 120: 395-398.	25	23.4		Lislevand, T., Figuerola, J. & Székely, T. 2007. Avian body sizes in relation to fecundity, mating system, display behaviour and resource sharing. Ecology 88: 1605.	0	Arcese, P., Sogge, M.K., Marr, A.B. & Patten, M.A. 2002. Song Sparrow (Melospiza melodia), The Birds of North America Online (A. Poole, Ed.). Ithaca: Cornell Lab of Ornithology; Janssen, M.H., Arcese, P., Sloan, M.S. & Jewell, K.J. 2008. Polyandry and Sex Ratio in the Song Sparrow. Wilson Journal of Ornithology 120: 395-398.	12	12	Arcese, P., M. K. Sogge, A. B. Marr, and M. A. Patten (2002). Song Sparrow (Melospiza melodia), version 2.0. In The Birds of North America (A. F. Poole and F. B. Gill, Editors). Cornell Lab of Ornithology, Ithaca, NY, USA.
Merops bullockoides	0.512	Emlen, S.T. 1990. White-fronted bee-eaters: helping in a colonially nesting species. In: PB Stacey and WD Koenig (eds) Cooperative Breeding in Birds: Long-Term Studies of Ecology and Behaviour. Cambridge University Press				0	0	del Hoyo, J., Elliot, A. & Sargatal, J. (eds) 2001. Handbook of the Birds of the World. Volume 6: Mousebirds to Hornbills. Lynx Edicions, Barcelona	35.8	33.6		Lislevand, T., Figuerola, J. & Székely, T. 2007. Avian body sizes in relation to fecundity, mating system, display behaviour and resource sharing. Ecology 88: 1605.	0	del Hoyo, J., Elliot, A. & Sargatal, J. (eds) 2001. Handbook of the Birds of the World. Volume 6: Mousebirds to Hornbills. Lynx Edicions, Barcelona	6	6	Fry, C.H., Keith, S. & Urban, E.K. 1988. The Birds of Africa, Volume III. Academic Press, London.; Emlen, S., Wrege, P., Demong, N., & Hegner, R. 1991. Flexible Growth Rates in Nestling White-Fronted Bee-Eaters: A Possible Adaptation to Short-Term Food Shortage. Condor, 93(3), 591-597.
Miliaria calandra	0.401	Mayr, E. 1939. The Sex Ratio in Wild Birds. American Naturalist 73: 156-179; Hartley I.R., Shepherd, M., Robson, T. & al. 1993. Reproductive success of polygynous male corn buntings (miliaria-calandra) as confirmed by dna-fingerprinting. Behavioral Ecology 4: 310-317.				4	1	BWPi 2.0.3: Birds of the Western Palearctic Interactive - DVD ROM, 2006, OUP/BirdGuides Ltd	52.4	40.9		Lislevand, T., Figuerola, J. & Székely, T. 2007. Avian body sizes in relation to fecundity, mating system, display behaviour and resource sharing. Ecology 88: 1605.	0	BWPi 2.0.3: Birds of the Western Palearctic Interactive - DVD ROM, 2006, OUP/BirdGuides Ltd	12	12	Shepherd, M., Hartley, I.R. & McGregor P.K., 1997. Natal philopatry and breeding site fidelity of Corn Buntings Miliaria calandra in the Uists. In: Donald, P.F., Aebischer, N.J. (Eds.), The Ecology and Conservation of Corn Buntings Miliaria calandra. UK Nature Conservation No. 13. Joint Nature Conservation Committee, Peterborough, pp. 103–114.; BWPi 2.0.3: Birds of the Western Palearctic Interact…
Mimus parvulus	0.52	Curry, R.L. & Grant, P.R. 1989. Demography of the cooperatively breeding galapagos mockingbird, nesomimus-parvulus, in a climatically variable environment. Journal of Animal Ecology 58: 441-463.	0.437	0.599	Curry, R.L. & Grant, P.R. 1989. Demography of the cooperatively breeding galapagos mockingbird, nesomimus-parvulus, in a climatically variable environment. Journal of Animal Ecology 58: 441-463.	0	0	Grant, P.R. 1984. Recent research on the evolution of land birds on the Galápagos. Biological Journal of the Linnean Society, 21(1-2), 113–136.; del Hoyo, J., Elliot, A. & Christie, D.A. (eds) 2005. Handbook of the Birds of the World. Volume 10: Cuckoo-shrikes to Thrushes. Lynx Edicions, Barcelona; Curry, R.L. 1988. influence of kinship on helping-behavior in galapagos mockingbirds. Behavioral Ec…	56.2	51.2		Dunning, Jr., J.B. 2007. CRC Handbook of Avian Body Masses, Second Edition. CRC Press	0	del Hoyo, J., Elliot, A. & Christie, D.A. (eds) 2005. Handbook of the Birds of the World. Volume 10: Cuckoo-shrikes to Thrushes. Lynx Edicions, Barcelona; Curry, R.L. 1988. influence of kinship on helping-behavior in galapagos mockingbirds. Behavioral Ecology and Sociobiology 22: 141-152.	12	12	Curry, R.L. & Grant, P.R. 1989. Demography of the cooperatively breeding galapagos mockingbird, nesomimus-parvulus, in a climatically variable environment. Journal of Animal Ecology 58: 441-463.
Mimus polyglottos	0.565	Breitwisch, R. 1989. Mortality patterns, sex ratios, and parental investment in monogamous birds. Current Ornithology 6: 1-50.	0.347	0.358	Stracey, C. M. and Robinson, S. K. 2012. Are urban habitats ecological traps for a native songbird? Season‐long productivity, apparent survival, and site fidelity in urban and rural habitats. Journal of Avian Biology 43, 50-60.	1	1	del Hoyo, J., Elliot, A. & Christie, D.A. (eds) 2005. Handbook of the Birds of the World. Volume 10: Cuckoo-shrikes to Thrushes. Lynx Edicions, Barcelona	50.5	46.4		Lislevand, T., Figuerola, J. & Székely, T. 2007. Avian body sizes in relation to fecundity, mating system, display behaviour and resource sharing. Ecology 88: 1605.	0	del Hoyo, J., Elliot, A. & Christie, D.A. (eds) 2005. Handbook of the Birds of the World. Volume 10: Cuckoo-shrikes to Thrushes. Lynx Edicions, Barcelona	12	12	Farnsworth, G., G. A. Londono, J. U. Martin, K. C. Derrickson, and R. Breitwisch (2011). Northern Mockingbird (Mimus polyglottos), version 2.0. In The Birds of North America (A. F. Poole, Editor). Cornell Lab of Ornithology, Ithaca, NY, USA.
Morus bassanus			0.076	0.047	Liker, A. & Székely, T. 2005. Mortality costs of sexual selection and parental care in natural populations of birds. Evolution 59: 890-897.	0	0	BWPi 2.0.3: Birds of the Western Palearctic Interactive - DVD ROM, 2006, OUP/BirdGuides Ltd; Mowbray, T.B. 2002. Northern Gannet (Morus bassanus), The Birds of North America Online (A. Poole, Ed.). Ithaca: Cornell Lab of Ornithology	2932	3067		Lislevand, T., Figuerola, J. & Székely, T. 2007. Avian body sizes in relation to fecundity, mating system, display behaviour and resource sharing. Ecology 88: 1605.	0	BWPi 2.0.3: Birds of the Western Palearctic Interactive - DVD ROM, 2006, OUP/BirdGuides Ltd; Mowbray, T.B. 2002. Northern Gannet (Morus bassanus), The Birds of North America Online (A. Poole, Ed.). Ithaca: Cornell Lab of Ornithology	36	24	Mowbray, T. B. (2002). Northern Gannet (Morus bassanus), version 2.0. In The Birds of North America (A. F. Poole and F. B. Gill, Editors). Cornell Lab of Ornithology, Ithaca, NY, USA.
Nestor meridionalis	0.682	Greene, T.C. & Fraser, J.R. 1998. Sex ratio of North Island kaka (Nestor meridionalis septentrionalis), Waihaha Ecological Area, Pureora Forest Park. NZ J. Ecol. 22: 11–16.	0.03	0.055	Seal, U., Garland, P., Butler, D., Grant, A. & O'Donnell, C. 1991. Population viability analysis Kea (Nestor notabilis) and Kaka (Nestor meridionalis). New Zealand Department of Conservation and the IUCN/SSC Captive Breeding Specialist Group. Avaliable online at: http://www.cpsg.org/sites/cbsg.org/files/documents/Kea%20Kaka%20PHVA%201991.pdf	0	0	Higgins, P.J. (ed) 1999. Handbook of Australian, New Zealand and Antarctic Birds. Volume 4: Parrots to Dollarbird. Oxford University Press, Melbourne	458	400		Lislevand, T., Figuerola, J. & Székely, T. 2007. Avian body sizes in relation to fecundity, mating system, display behaviour and resource sharing. Ecology 88: 1605.	0	Higgins, P.J. (ed) 1999. Handbook of Australian, New Zealand and Antarctic Birds. Volume 4: Parrots to Dollarbird. Oxford University Press, Melbourne	60	60	Moorhouse, R.J. & Greene, T.C. 1995. Identification of fledgling and juvenile kaka (Nestor meridionalis). Notornis 42, 187-196.; Seal, U., Garland, P., Butler, D., Grant, A. & O'Donnell, C. 1991. Population viability analysis Kea (Nestor notabilis) and Kaka (Nestor meridionalis). New Zealand Department of Conservation and the IUCN/SSC Captive Breeding Specialist Group. Avaliable online at: http:/…
Oenanthe oenanthe	0.554	Currie, D., Thompson, D.B.A. & Burke, T. 2000. Patterns of territory settlement and consequences for breeding success in the Northern Wheatear Oenanthe oenanthe. Ibis 142: 389-398.	0.5	0.58	Low, M., Arlt, D., Eggers, S. & al. 2010. Habitat-specific differences in adult survival rates and its links to parental workload and on-nest predation. J. Animal Ecology 79: 214-224.	2	0	BWPi 2.0.3: Birds of the Western Palearctic Interactive - DVD ROM, 2006, OUP/BirdGuides Ltd; Brooke, M. De L. 1979. Differences in the Quality of Territories Held by Wheatears (Oenanthe oenanthe). Journal of Animal Ecology 48: 21-32.	24.1	23.8		Lislevand, T., Figuerola, J. & Székely, T. 2007. Avian body sizes in relation to fecundity, mating system, display behaviour and resource sharing. Ecology 88: 1605.	0	BWPi 2.0.3: Birds of the Western Palearctic Interactive - DVD ROM, 2006, OUP/BirdGuides Ltd; Brooke, M. De L. 1979. Differences in the Quality of Territories Held by Wheatears (Oenanthe oenanthe). Journal of Animal Ecology 48: 21-32.	12	12	Kren, J. and A. C. Zoerb (1997). Northern Wheatear (Oenanthe oenanthe), version 2.0. In The Birds of North America (A. F. Poole and F. B. Gill, Editors). Cornell Lab of Ornithology, Ithaca, NY, USA.; BWPi 2.0.3: Birds of the Western Palearctic Interactive - DVD ROM, 2006, OUP/BirdGuides Ltd.
Oreomystis mana	0.591	Lepson, J.K. & Woodworth, B.L. 2002. Hawaii Creeper (Oreomystis mana), The Birds of North America Online (A. Poole, Ed.). Ithaca: Cornell Lab of Ornithology				0	0	Lepson, J.K. & Woodworth, B.L. 2002. Hawaii Creeper (Oreomystis mana), The Birds of North America Online (A. Poole, Ed.). Ithaca: Cornell Lab of Ornithology	14.6	14.7	14.6	Lepson, J.K. & Woodworth, B.L. 2002. Hawaii Creeper (Oreomystis mana), The Birds of North America Online (A. Poole, Ed.). Ithaca: Cornell Lab of Ornithology	0	Lepson, J.K. & Woodworth, B.L. 2002. Hawaii Creeper (Oreomystis mana), The Birds of North America Online (A. Poole, Ed.). Ithaca: Cornell Lab of Ornithology	24	12	Lepson, J. K. and B. L. Woodworth (2002). Hawaii Creeper (Loxops mana), version 2.0. In The Birds of North America (A. F. Poole and F. B. Gill, Editors). Cornell Lab of Ornithology, Ithaca, NY, USA.
Ortalis vetula	0.458	Peterson, M.J. 2000. Plain Chachalaca (Ortalis vetula), The Birds of North America Online (A. Poole, Ed.). Ithaca: Cornell Lab of Ornithology				0	0	Peterson, M.J. 2000. Plain Chachalaca (Ortalis vetula), The Birds of North America Online (A. Poole, Ed.). Ithaca: Cornell Lab of Ornithology; del Hoyo, J., Elliott, A. & Sargatal, J. (eds) 1994. Handbook of the Birds of the World, Volume 2. Lynx Edicions.	584	542		Lislevand, T., Figuerola, J. & Székely, T. 2007. Avian body sizes in relation to fecundity, mating system, display behaviour and resource sharing. Ecology 88: 1605.	2	Peterson, M.J. 2000. Plain Chachalaca (Ortalis vetula), The Birds of North America Online (A. Poole, Ed.). Ithaca: Cornell Lab of Ornithology; del Hoyo, J., Elliott, A. & Sargatal, J. (eds) 1994. Handbook of the Birds of the World, Volume 2. Lynx Edicions.	12	12	Peterson, M. J. (2000). Plain Chachalaca (Ortalis vetula), version 2.0. In The Birds of North America (A. F. Poole and F. B. Gill, Editors). Cornell Lab of Ornithology, Ithaca, NY, USA.
Otis tarda	0.328	Martin, C.A., Alonso J.C., Alonso, J.A. & al. 2007. Sex-biased juvenile survival in a bird with extreme size dimorphism, the great bustard Otis tarda. Journal of Avian Biology 38: 335-346.	0.133	0.075	Liker, A. & Székely, T. 2005. Mortality costs of sexual selection and parental care in natural populations of birds. Evolution 59: 890-897	4	0	BWPi 2.0.3: Birds of the Western Palearctic Interactive - DVD ROM, 2006, OUP/BirdGuides Ltd	13585	2193		Lislevand, T., Figuerola, J. & Székely, T. 2007. Avian body sizes in relation to fecundity, mating system, display behaviour and resource sharing. Ecology 88: 1605.	2	BWPi 2.0.3: Birds of the Western Palearctic Interactive - DVD ROM, 2006, OUP/BirdGuides Ltd	60	36	Bautista, L.M., Silván, G., Cáceres, S., Martínez-Fernández, L., et al. 2013. Faecal sexual steroids in sex typing and endocrine status of great bustards. European Journal of Wildlife Research 59, 815 – 822.
Parabuteo unicinctus	0.56	Hamerstrom, F., & Hamerstrom, F.N., Jr. 1978. External sex characters of Harris' Hawks in winter. Raptor Research 12: 1-14.				2	3	Dwyer, J.F. & Bednarz, J.C. 2011. Harris's Hawk (Parabuteo unicinctus), The Birds of North America Online (A. Poole, Ed.). Ithaca: Cornell Lab of Ornithology	689.7	997.7		Lislevand, T., Figuerola, J. & Székely, T. 2007. Avian body sizes in relation to fecundity, mating system, display behaviour and resource sharing. Ecology 88: 1605.	0	Dwyer, J.F. & Bednarz, J.C. 2011. Harris's Hawk (Parabuteo unicinctus), The Birds of North America Online (A. Poole, Ed.). Ithaca: Cornell Lab of Ornithology	12	12	Dwyer, J. F. and J. C. Bednarz (2011). Harris's Hawk (Parabuteo unicinctus), version 2.0. In The Birds of North America (A. F. Poole, Editor). Cornell Lab of Ornithology, Ithaca, NY, USA.
Parula americana	0.6	Moldenhauer, R.R. & Regelski, D.J. 2012. Northern Parula (Setophaga americana), The Birds of North America Online (A. Poole, Ed.). Ithaca: Cornell Lab of Ornithology				1	0	Moldenhauer, R.R. & Regelski, D.J. 2012. Northern Parula (Setophaga americana), The Birds of North America Online (A. Poole, Ed.). Ithaca: Cornell Lab of Ornithology	8.1	7.7		Lislevand, T., Figuerola, J. & Székely, T. 2007. Avian body sizes in relation to fecundity, mating system, display behaviour and resource sharing. Ecology 88: 1605.	0	Moldenhauer, R.R. & Regelski, D.J. 2012. Northern Parula (Setophaga americana), The Birds of North America Online (A. Poole, Ed.). Ithaca: Cornell Lab of Ornithology	12	12	Moldenhauer, R. R. and D. J. Regelski (2012). Northern Parula (Setophaga americana), version 2.0. In The Birds of North America (A. F. Poole, Editor). Cornell Lab of Ornithology, Ithaca, NY, USA.
Parus caeruleus	0.427	Kempenaers, B. 1994. Polygyny in the Blue Tit – unbalanced sex-ratio and female aggression restrict mate choice. Anim. Behav. 47: 943–957.	0.491	0.555	Liker, A. & Székely, T. 2005. Mortality costs of sexual selection and parental care in natural populations of birds. Evolution 59: 890-897.	3	0	Dhondt, A.A. 1989. Blue Tit. In: Lifetime reproduction in birds, I. Newton (ed). Academic Press London, pp. 15-33; BWPi 2.0.3: Birds of the Western Palearctic Interactive - DVD ROM, 2006, OUP/BirdGuides Ltd.	12.1	11.4		Lislevand, T., Figuerola, J. & Székely, T. 2007. Avian body sizes in relation to fecundity, mating system, display behaviour and resource sharing. Ecology 88: 1605.	0	Dhondt, A.A. 1989. Blue Tit. In: Lifetime reproduction in birds, I. Newton (ed). Academic Press London, pp. 15-33; BWPi 2.0.3: Birds of the Western Palearctic Interactive - DVD ROM, 2006, OUP/BirdGuides Ltd	12	12	BWPi 2.0.3: Birds of the Western Palearctic Interactive - DVD ROM, 2006, OUP/BirdGuides Ltd.; de Magalhães, J.P., Budovsky, A., Lehmann, G., Costa, J., Li, Y., Fraifeld, V., & Church, G.M. (2009) The Human Ageing Genomic Resources: online databases and tools for biogerontologists. Aging Cell 8, 65-72.
Parus major	0.582	Breitwisch, R. 1989. Mortality patterns, sex ratios, and parental investment in monogamous birds. Current Ornithology 6: 1-50; Hilden, O. 1978. Adult juvenile and sex ratios in a winter population of parus-major in southern finland. Ornis Fennica 55: 120-125.	0.446	0.497	Liker, A. & Székely, T. 2005. Mortality costs of sexual selection and parental care in natural populations of birds. Evolution 59: 890-897.	1	0	BWPi 2.0.3: Birds of the Western Palearctic Interactive - DVD ROM, 2006, OUP/BirdGuides Ltd; Dhondt, A.A. 1996 Between- and within-population variation in mate fidelity in the Great Tit. In: Pertnerships in Birds, J.M. Black (ed.). Oxford University Press, Oxford, , pp. 235-248"	19.1	17.9		Lislevand, T., Figuerola, J. & Székely, T. 2007. Avian body sizes in relation to fecundity, mating system, display behaviour and resource sharing. Ecology 88: 1605.	0	BWPi 2.0.3: Birds of the Western Palearctic Interactive - DVD ROM, 2006, OUP/BirdGuides Ltd; Dhondt, A.A. 1996 Between- and within-population variation in mate fidelity in the Great Tit. In: Pertnerships in Birds, J.M. Black (ed.). Oxford University Press, Oxford, , pp. 235-248"	12	12	BWPi 2.0.3: Birds of the Western Palearctic Interactive - DVD ROM, 2006, OUP/BirdGuides Ltd.; de Magalhães, J.P., Budovsky, A., Lehmann, G., Costa, J., Li, Y., Fraifeld, V., & Church, G.M. (2009) The Human Ageing Genomic Resources: online databases and tools for biogerontologists. Aging Cell 8, 65-72.
Passer domesticus	0.548	Anderson, T.R. 2006. The Ubiquitous House Sparrow: From Genes to Populations. Oxford University Press: USA.	0.39	0.39	Liker, A. & Székely, T. 2005. Mortality costs of sexual selection and parental care in natural populations of birds. Evolution 59: 890-897.	3	0	BWPi 2.0.3: Birds of the Western Palearctic Interactive - DVD ROM, 2006, OUP/BirdGuides Ltd	30.2	30.2		Lislevand, T., Figuerola, J. & Székely, T. 2007. Avian body sizes in relation to fecundity, mating system, display behaviour and resource sharing. Ecology 88: 1605.	0	BWPi 2.0.3: Birds of the Western Palearctic Interactive - DVD ROM, 2006, OUP/BirdGuides Ltd.	8	5	Lowther, P. E. and C. L. Cink (2006). House Sparrow (Passer domesticus), version 2.0. In The Birds of North America (A. F. Poole, Editor). Cornell Lab of Ornithology, Ithaca, NY, USA.; de Magalhães, J.P., Budovsky, A., Lehmann, G., Costa, J., Li, Y., Fraifeld, V., & Church, G.M. (2009) The Human Ageing Genomic Resources: online databases and tools for biogerontologists. Aging Cell 8, 65-72.; BWPi…
Passerculus sandwichensis	0.491	Wheelwright, N.T., Schultz, C.B. & Hodum, P.J. 1992. Polygyny and Male Parental Care in Savannah Sparrows: Effects on Female Fitness. Behavioral Ecology and Sociobiology 31: 279-289.	0.457	0.432	Liker, A. & Székely, T. 2005. Mortality costs of sexual selection and parental care in natural populations of birds. Evolution 59: 890-897.	4	0	Wheelwright, N.T. &. Rising, J.D. 2008. Savannah Sparrow (Passerculus sandwichensis), The Birds of North America Online (A. Poole, Ed.). Ithaca: Cornell Lab of Ornithology; Wheelwright, N.T., Schultz, C.B. & Hodum, P.J. 1992. Polygyny and male parental care in Savannah sparrows: Effects on female fitness. Behavioral Ecology and Sociobiology 31: 279-289.	19.5	19.5		Lislevand, T., Figuerola, J. & Székely, T. 2007. Avian body sizes in relation to fecundity, mating system, display behaviour and resource sharing. Ecology 88: 1605.	0	Wheelwright, N.T. &. Rising, J.D. 2008. Savannah Sparrow (Passerculus sandwichensis), The Birds of North America Online (A. Poole, Ed.). Ithaca: Cornell Lab of Ornithology; Wheelwright, N.T., Schultz, C.B. & Hodum, P.J. 1992. Polygyny and male parental care in Savannah sparrows: Effects on female fitness. Behavioral Ecology and Sociobiology 31: 279-289.	12	12	Wheelwright, N. T. and J. D. Rising (2008). Savannah Sparrow (Passerculus sandwichensis), version 2.0. In The Birds of North America (A. F. Poole, Editor). Cornell Lab of Ornithology, Ithaca, NY, USA.
Pelecanus occidentalis	0.497	Walter, S.T., Carloss, M.R., Hess, T.J., Athrey, G. et al. Movement patterns and population structure of the Brown Pelican. Condor 115(4), 788-799.				0	0	Shields, M. (2014). Brown Pelican (Pelecanus occidentalis), version 2.0. In The Birds of North America (A. F. Poole, Editor). Cornell Lab of Ornithology, Ithaca, NY, USA.	3290	2824		Shields, M. (2014). Brown Pelican (Pelecanus occidentalis), version 2.0. In The Birds of North America (A. F. Poole, Editor). Cornell Lab of Ornithology, Ithaca, NY, USA.	0	Shields, M. (2014). Brown Pelican (Pelecanus occidentalis), version 2.0. In The Birds of North America (A. F. Poole, Editor). Cornell Lab of Ornithology, Ithaca, NY, USA.	24	12	de Magalhães, J.P., Budovsky, A., Lehmann, G., Costa, J., Li, Y., Fraifeld, V., & Church, G.M. (2009). The Human Ageing Genomic Resources: online databases and tools for biogerontologists. Aging Cell 8, 65-72.; Shields, M. (2014). Brown Pelican (Pelecanus occidentalis), version 2.0. In The Birds of North America (A. F. Poole, Editor). Cornell Lab of Ornithology, Ithaca, NY, USA.
Petrochelidon pyrrhonota	0.569	Brown, C.R. & Brown, M.B. 1995. Cliff Swallow (Petrochelidon pyrrhonota), The Birds of North America Online (A. Poole, Ed.). Ithaca: Cornell Lab of Ornithology	0.421	0.426	Liker, A. & Székely, T. 2005. Mortality costs of sexual selection and parental care in natural populations of birds. Evolution 59: 890-897.	0	0	Brown, C.R. & Brown, M.B. 1995. Cliff Swallow (Petrochelidon pyrrhonota), The Birds of North America Online (A. Poole, Ed.). Ithaca: Cornell Lab of Ornithology	23.9	24.15		Brown, C.R. & Brown, M.B. 1995. Cliff Swallow (Petrochelidon pyrrhonota), The Birds of North America Online (A. Poole, Ed.). Ithaca: Cornell Lab of Ornithology	0	Brown, C.R. & Brown, M.B. 1995. Cliff Swallow (Petrochelidon pyrrhonota), The Birds of North America Online (A. Poole, Ed.). Ithaca: Cornell Lab of Ornithology	12	12	Brown, C. R., M. B. Brown, P. Pyle, and M. A. Patten (2017). Cliff Swallow (Petrochelidon pyrrhonota), version 3.0. In The Birds of North America (P. G. Rodewald, Editor). Cornell Lab of Ornithology, Ithaca, NY, USA.
Phalacrocorax harrisi	0.485	Valle, C.A. 1995. Effective population size and demography of the rare flightless Galápagos cormorant. Ecological Applications 5(3), 601-617.	0.106	0.057	Valle, C.A. 1995. Effective population size and demography of the rare flightless Galápagos cormorant. Ecological Applications 5(3), 601-617.; Tindle, RW., Tindle, E., Vagenas, D. & Harris, M.P. 2013. Population dynamics of the Galápagos cormorant Phalacrocorax harrisi in relation to sea temperature. Marine Ornithology 41, 121-133.	0	4	Jiménez-Uzcátegui, G., Valle, C.A. & Vargas, F.H. 2012. Longevity records of flightless cormorants Phalacrocorax harrisi. Marine Ornithology 40, 127-126.; Valle, C.A. 1994. The ecology and evolution of sequential polyandry in Galápagos Cormorants (Compsohalieus [Nannopterum] harrisi). PhD Thesis. Princeton University.	3989.5	2799.2		Tindle, E., Vagenas, D. & Harris, M.P. 2013. Population dynamics of the Galápagos cormorant Phalacrocorax harrisi in relation to sea temperature. Marine Ornithology 41, 121-133.	0	Snow, B.K. 2008. Observations on the behaviour and ecology of the Flightless cormorant Nannopterum harrisi. Ibis 108(2), 265-280; Tindle, E., Vagenas, D. & Harris, M.P. 2013. Population dynamics of the Galápagos cormorant Phalacrocorax harrisi in relation to sea temperature. Marine Ornithology 41, 121-133.	15	17	Valle, C.A. 1995. Effective population size and demography of the rare flightless Galápagos cormorant. Ecological Applications 5(3), 601-617.; Tindle, RW., Tindle, E., Vagenas, D. & Harris, M.P. 2013. Population dynamics of the Galápagos cormorant Phalacrocorax harrisi in relation to sea temperature. Marine Ornithology 41, 121-133.; Jiménez-Uzcátegui, G., Valle, C.A. & Vargas, F.H. 2012. Longevit…
Phalaropus fulicarius	0.676	Whitfield, D.P. 1995. Behaviour and ecology of a polyandrous population of Grey Phalaropes Phalaropus fulicarius in Iceland. Journal of Avian Biology 26: 349-352.				0	4	Tracy, D.M., Schamel, D. & Dale, J. 2002. Red Phalarope (Phalaropus fulicarius), The Birds of North America Online (A. Poole, Ed.). Ithaca: Cornell Lab of Ornithology	50.8	61		Lislevand, T., Figuerola, J. & Székely, T. 2007. Avian body sizes in relation to fecundity, mating system, display behaviour and resource sharing. Ecology 88: 1605.	2	Tracy, D.M., Schamel, D. & Dale, J. 2002. Red Phalarope (Phalaropus fulicarius), The Birds of North America Online (A. Poole, Ed.). Ithaca: Cornell Lab of Ornithology	12	12	Tracy, D. M., D. Schamel, and J. Dale (2002). Red Phalarope (Phalaropus fulicarius), version 2.0. In The Birds of North America (A. F. Poole and F. B. Gill, Editors). Cornell Lab of Ornithology, Ithaca, NY, USA.; del Hoyo, J., A. Elliot & J. Sargatal, eds. 1992. Handbook of Birds of the World, Vol. 3. Barcelona: Lynx Edicions.; BWPi 2.0.3: Birds of the Western Palearctic Interactive - DVD ROM, 20…
Phalaropus lobatus	0.5	Whitfield, D.P. 1990. Male Choice and Sperm Competition as Constraints on Polyandry in the Red-Necked Phalarope Phalaropus lobatus. Behavioral Ecology and Sociobiology 27: 247-254; Reynolds, J.D., Colwell, M.A. & Cooke, F. 1986. Sexual Selection and Spring Arrival Times of Red-Necked and Wilson's Phalaropes. Behavioral Ecology and Sociobiology 18: 303-310; Hildén, O. & Voulanto, S. 1972. Breeding…				2	3	BWPi 2.0.3: Birds of the Western Palearctic Interactive - DVD ROM, 2006, OUP/BirdGuides Ltd; Rubega, M.A., Schamel, D. & Tracy, D.M. 2000. Red-necked Phalarope (Phalaropus lobatus), The Birds of North America Online (A. Poole, Ed.), Ithaca: Cornell Lab of Ornithology; Hildén, O. & Voulanto, S. 1972. Breeding biology of the red-necked phalarope Phalaropus lobatus in Finland. Ornis Fennica 49: 57-8…	32.4	37.4		Lislevand, T., Figuerola, J. & Székely, T. 2007. Avian body sizes in relation to fecundity, mating system, display behaviour and resource sharing. Ecology 88: 1605.	2	BWPi 2.0.3: Birds of the Western Palearctic Interactive - DVD ROM, 2006, OUP/BirdGuides Ltd; Rubega, M.A., Schamel, D. & Tracy, D.M. 2000. Red-necked Phalarope (Phalaropus lobatus), The Birds of North America Online (A. Poole, Ed.), Ithaca: Cornell Lab of Ornithology; Hildén, O. & Voulanto, S. 1972. Breeding biology of the red-necked phalarope Phalaropus lobatus in Finland. Ornis Fennica 49: 57-8…	12	12	Rubega, M. A., D. Schamel, and D. M. Tracy (2000). Red-necked Phalarope (Phalaropus lobatus), version 2.0. In The Birds of North America (A. F. Poole and F. B. Gill, Editors). Cornell Lab of Ornithology, Ithaca, NY, USA.; BWPi 2.0.3: Birds of the Western Palearctic Interactive - DVD ROM, 2006, OUP/BirdGuides Ltd.
Philetairus socius	0.52	Doutrelant, C., Covas, R., Caizergues, A. & du Plessis, M. 2004. Unexpected sex ratio adjustment in a colonial cooperative bird: pairs with helpers produce more of the helping sex whereas pairs without helpers do not. Behav. Ecol. Sociobiol. 56: 149–154.	0.34	0.34	Covas, R., Brown, C.R., Anderson, M.D. & Bomberger-Brown, M. 2002. Stabilizing selection on body mass in the sociable weaver Philetairus socius. Proceedings of the Royal Society B 269, 1905–1909.	0	0	Fry, C.H. & Keith, S. (eds) 2004. The birds of Africa, Volume 7. Academic Press, London	27.5	27.3		Lislevand, T., Figuerola, J. & Székely, T. 2007. Avian body sizes in relation to fecundity, mating system, display behaviour and resource sharing. Ecology 88: 1605.	0	Fry, C.H. & Keith, S. (eds) 2004. The birds of Africa, Volume 7. Academic Press, London	12	12	Fry, C.H. & Keith, S. (eds) 2004. The birds of Africa, Volume 7. Academic Press, London.; "Covas, R., Brown, C.R., Anderson, M.D. & Bomberger-Brown, M. 2002. Stabilizing selection on body mass in the sociable weaver Philetairus socius. Proceedings of the Royal Society B 269, 1905–1909.
Philomachus pugnax	0.4	Jaatinen, K., Lehikoinen, A. & Lank, D.B. 2010. Female-biased sex ratios and the proportion of cryptic male morphs of migrant juvenile Ruffs (Philomachus pugnax) in Finland. Ornis Fennica 87: 125–134.	0.6	0.73	Liker, A. & Székely, T. 2005. Mortality costs of sexual selection and parental care in natural populations of birds. Evolution 59: 890-897.	4	0	BWPi 2.0.3: Birds of the Western Palearctic Interactive - DVD ROM, 2006, OUP/BirdGuides Ltd	199	118		Lislevand, T., Figuerola, J. & Székely, T. 2007. Avian body sizes in relation to fecundity, mating system, display behaviour and resource sharing. Ecology 88: 1605.	2	BWPi 2.0.3: Birds of the Western Palearctic Interactive - DVD ROM, 2006, OUP/BirdGuides Ltd	36	24	Higgins, P.J. & S.J.J.F. Davies, eds (1996). Handbook of Australian, New Zealand and Antarctic Birds. Volume Three - Snipe to Pigeons. Melbourne, Victoria: Oxford University Press.; del Hoyo, J., A. Elliot & J. Sargatal, eds. 1992. Handbook of Birds of the World, Vol. 3. Barcelona: Lynx Edicions.; Burton M & Burton R. (2002) International Wildlife Encyclopedia. Marshall Cavendish. New York. Pp. 2…
Phoebastria immutabilis	0.41	Young, L.C., Zaun, B.J. & VanderWerf, E.A. 2008. Successful same-sex pairing in Laysan albatross. Biology Letters 4(4), 323-325.	0.063	0.063	Awkerman, J. A., D. J. Anderson, and G. C. Whittow (2009). Laysan Albatross (Phoebastria immutabilis), version 2.0. In The Birds of North America (A. F. Poole, Editor). Cornell Lab of Ornithology, Ithaca, NY, USA.	0	0	Awkerman, J. A., D. J. Anderson, and G. C. Whittow (2009). Laysan Albatross (Phoebastria immutabilis), version 2.0. In The Birds of North America (A. F. Poole, Editor). Cornell Lab of Ornithology, Ithaca, NY, USA.	3310	2990		Serrano-Meneses, M.A. & Székely, T. 2006. Sexual size dimorphism in seabirds: sexual selection, fecundity selection and differential niche-utilisation. Oikos 113, 385-394.	1	Awkerman, J. A., D. J. Anderson, and G. C. Whittow (2009). Laysan Albatross (Phoebastria immutabilis), version 2.0. In The Birds of North America (A. F. Poole, Editor). Cornell Lab of Ornithology, Ithaca, NY, USA.	100.8	105	Awkerman, J. A., D. J. Anderson, and G. C. Whittow (2009). Laysan Albatross (Phoebastria immutabilis), version 2.0. In The Birds of North America (A. F. Poole, Editor). Cornell Lab of Ornithology, Ithaca, NY, USA.
Phoeniculus purpureus	0.425	Ligon, J.D. & Ligon, S.H. 1990. Green woodhoopoes: life history traits and sociality. In: P.B. Stacey and W.D. Koenig (eds) Cooperative Breeding in Birds: Long-Term Studies of Ecology and Behaviour. Cambridge University Press	0.39	0.28	Liker, A. & Székely, T. 2005. Mortality costs of sexual selection and parental care in natural populations of birds. Evolution 59: 890-897.	0	0	Hockey, P.A.R., Dean, W.R.J. & Ryan, P. 2005. Roberts Birds of Southern Africa. Trustees of the J. Voelcker Bird Book Fund.; Fry, C.H., Keith, S. & Urban, E.K 1988. The birds of Africa, Vol. 3. Academic Press, London; BWPi 2.0.3: Birds of the Western Palearctic Interactive - DVD ROM, 2006, OUP/BirdGuides Ltd	77.3	64		Lislevand, T., Figuerola, J. & Székely, T. 2007. Avian body sizes in relation to fecundity, mating system, display behaviour and resource sharing. Ecology 88: 1605.	0	Hockey, P.A.R., Dean, W.R.J. & Ryan, P. 2005. Roberts Birds of Southern Africa. Trustees of the J. Voelcker Bird Book Fund.; Fry, C.H., Keith, S. & Urban, E.K 1988. The birds of Africa, Vol. 3. Academic Press, London; BWPi 2.0.3: Birds of the Western Palearctic Interactive - DVD ROM, 2006, OUP/BirdGuides Ltd	12	12	Hawn, A.T., Radford, A.N., & Morné , A.D. 2007. Delayed breeding affects lifetime reproductive success differently in male and female green woodhoopoes. Current Biology 17, 844–849.
Phylloscopus collybita	0.488	BWPi 2.0.3: Birds of the Western Palearctic Interactive - DVD ROM, 2006, OUP/BirdGuides Ltd				3	0	BWPi 2.0.3: Birds of the Western Palearctic Interactive - DVD ROM, 2006, OUP/BirdGuides Ltd	8.2	7.2		Lislevand, T., Figuerola, J. & Székely, T. 2007. Avian body sizes in relation to fecundity, mating system, display behaviour and resource sharing. Ecology 88: 1605.	0	BWPi 2.0.3: Birds of the Western Palearctic Interactive - DVD ROM, 2006, OUP/BirdGuides Ltd	12	12	BWPi 2.0.3: Birds of the Western Palearctic Interactive - DVD ROM, 2006, OUP/BirdGuides Ltd.; de Magalhães, J.P., Budovsky, A., Lehmann, G., Costa, J., Li, Y., Fraifeld, V., & Church, G.M. (2009) The Human Ageing Genomic Resources: online databases and tools for biogerontologists. Aging Cell 8, 65-72.
Phylloscopus sibilatrix	0.506	BWPi 2.0.3: Birds of the Western Palearctic Interactive - DVD ROM, 2006, OUP/BirdGuides Ltd				4	0	BWPi 2.0.3: Birds of the Western Palearctic Interactive - DVD ROM, 2006, OUP/BirdGuides Ltd	9.8	10.1		Lislevand, T., Figuerola, J. & Székely, T. 2007. Avian body sizes in relation to fecundity, mating system, display behaviour and resource sharing. Ecology 88: 1605.	0	BWPi 2.0.3: Birds of the Western Palearctic Interactive - DVD ROM, 2006, OUP/BirdGuides Ltd	12	12	BWPi 2.0.3: Birds of the Western Palearctic Interactive - DVD ROM, 2006, OUP/BirdGuides Ltd.; de Magalhães, J.P., Budovsky, A., Lehmann, G., Costa, J., Li, Y., Fraifeld, V., & Church, G.M. (2009) The Human Ageing Genomic Resources: online databases and tools for biogerontologists. Aging Cell 8, 65-72.
Pica pica	0.58	BWPi 2.0.3: Birds of the Western Palearctic Interactive - DVD ROM, 2006, OUP/BirdGuides Ltd	0.25	0.4	Liker, A. & Székely, T. 2005. Mortality costs of sexual selection and parental care in natural populations of birds. Evolution 59: 890-897.	0	0	Birkhead, T.R. 1991. The Magpies. T & AD Pyser, London; BWPi 2.0.3: Birds of the Western Palearctic Interactive - DVD ROM, 2006, OUP/BirdGuides Ltd	236	220		Lislevand, T., Figuerola, J. & Székely, T. 2007. Avian body sizes in relation to fecundity, mating system, display behaviour and resource sharing. Ecology 88: 1605.	0	Birkhead, T.R. 1991. The Magpies. T & AD Pyser, London; BWPi 2.0.3: Birds of the Western Palearctic Interactive - DVD ROM, 2006, OUP/BirdGuides Ltd	12	12	BWPi 2.0.3: Birds of the Western Palearctic Interactive - DVD ROM, 2006, OUP/BirdGuides Ltd.; Birkhead, T.R. (1991). The Magpies: The Ecology and Behaviour of Black-Billed and Yellow-Billed Magpies. T. & A.D. Poyser.
Pogonocichla stellata	0.545	Githiru, M. & Lens, L. 2006. Demography of an Afrotropical passerine in a highly fragmented landscape. Anim. Conserv. 9: 21–27.	0.17	0.57	Githiru, M. & Lens, L. 2006. Annual survival and turnover rates of an afrotropical robin in a fragmented forest. Biodivers. Conserv. 15: 3315–3327.	0	0	Hockey, P.A.R., Dean, W.R.J. & Ryan, P. 2005. Roberts Birds of Southern Africa. Trustees of the J. Voelcker Bird Book Fund.	21.4	20.2		Lislevand, T., Figuerola, J. & Székely, T. 2007. Avian body sizes in relation to fecundity, mating system, display behaviour and resource sharing. Ecology 88: 1605.	0	Hockey, P.A.R., Dean, W.R.J. & Ryan, P. 2005. Roberts Birds of Southern Africa. Trustees of the J. Voelcker Bird Book Fund.	15	15	Githiru, M. & Lens, L. 2006. Annual Survival and Turnover Rates of an Afrotropical Robin in a Fragmented Forest. Biodiversity Conservation 15, 3315-3327.
Psaltriparus minimus	0.574	Sloane, S.A. 2001. Bushtit (Psaltriparus minimus), The Birds of North America Online (A. Poole, Ed.). Ithaca: Cornell Lab of Ornithology				3	3	Sloane, S.A. 2001. Bushtit (Psaltriparus minimus), The Birds of North America Online (A. Poole, Ed.). Ithaca: Cornell Lab of Ornithology			5.3	Lislevand, T., Figuerola, J. & Székely, T. 2007. Avian body sizes in relation to fecundity, mating system, display behaviour and resource sharing. Ecology 88: 1605.	0	Sloane, S.A. 2001. Bushtit (Psaltriparus minimus), The Birds of North America Online (A. Poole, Ed.). Ithaca: Cornell Lab of Ornithology	12	12	Sloane, S. A. (2001). Bushtit (Psaltriparus minimus), version 2.0. In The Birds of North America (A. F. Poole and F. B. Gill, Editors). Cornell Lab of Ornithology, Ithaca, NY, USA.
Puffinus puffinus	0.503	Brooke, M. 1990. The Manx Shearwater. London: T & AD Poyser.	0.05	0.05	Lee, D. S. and J. C. Haney (1996). Manx Shearwater (Puffinus puffinus), version 2.0. In The Birds of North America (A. F. Poole and F. B. Gill, Editors). Cornell Lab of Ornithology, Ithaca, NY, USA.	0	0	BWPi 2.0.3: Birds of the Western Palearctic Interactive - DVD ROM, 2006, OUP/BirdGuides Ltd; Owens, I.P.F. & Bennett, P.M. 1994. Mortality costs of parental care and sexual dimorphism in birds. Proc. R. Soc. Lond. B 257: 1-8.	537	506		Lislevand, T., Figuerola, J. & Székely, T. 2007. Avian body sizes in relation to fecundity, mating system, display behaviour and resource sharing. Ecology 88: 1605.	1	BWPi 2.0.3: Birds of the Western Palearctic Interactive - DVD ROM, 2006, OUP/BirdGuides Ltd; Owens, I.P.F. & Bennett, P.M. 1994. Mortality costs of parental care and sexual dimorphism in birds. Proc. R. Soc. Lond. B 257: 1-8.	67.8	72	Lee, D. S. and J. C. Haney (1996). Manx Shearwater (Puffinus puffinus), version 2.0. In The Birds of North America (A. F. Poole and F. B. Gill, Editors). Cornell Lab of Ornithology, Ithaca, NY, USA.
Pygoscelis adeliae	0.539	Spurr, E.B. 1975. Breeding of adelie penguin Pygoscelis adeliae at Cape Bird. Ibis 117: 324-338.	0.15	0.15	Ballerini, T., Tavecchia, G., Olmastroni, S., Pezzo, F., & Focardi, S. 2009. Nonlinear Effects of Winter Sea Ice on the Survival Probabilities of Adélie Penguins. Oecologia, 161(2), 253-265.	0	0	Marchant, S. & Higgins, P.J. (eds) 1990. Handbook of Australian, New Zealand and Antarctic Birds. Volume 1: Ratites to Ducks. Oxford University Press, Melbourne.; Richdale, L. 1951. Sexual Behavior in Penguins. Lawerence, Kansas: University of Kansas Press.	5350	4740		Lislevand, T., Figuerola, J. & Székely, T. 2007. Avian body sizes in relation to fecundity, mating system, display behaviour and resource sharing. Ecology 88: 1605.	1	Marchant, S. & Higgins, P.J. (eds) 1990. Handbook of Australian, New Zealand and Antarctic Birds. Volume 1: Ratites to Ducks. Oxford University Press, Melbourne.	48	36	Ainley, D.G. (2002) The Adélie Penguin: Bellwether of Climate Change. Columbia University Press, New York.; Marchant, S. & Higgins, P.J. (eds) 1990. Handbook of Australian, New Zealand and Antarctic Birds. Volume 1: Ratites to Ducks. Oxford University Press, Melbourne.
Pyrrhula pyrrhula	0.522	Hogstad, O. 2006. Flock composition, agonistic behaviour and body condition of wintering Bullfinches Pyrrhula pyrrhula. Ornis Fennica 83:131–138. 2006	0.565	0.595	Liker, A. & Székely, T. 2005. Mortality costs of sexual selection and parental care in natural populations of birds. Evolution 59: 890-897.	0	0	BWPi 2.0.3: Birds of the Western Palearctic Interactive - DVD ROM, 2006, OUP/BirdGuides Ltd	30.9	31.2		Lislevand, T., Figuerola, J. & Székely, T. 2007. Avian body sizes in relation to fecundity, mating system, display behaviour and resource sharing. Ecology 88: 1605.	0	BWPi 2.0.3: Birds of the Western Palearctic Interactive - DVD ROM, 2006, OUP/BirdGuides Ltd	12	12	BWPi 2.0.3: Birds of the Western Palearctic Interactive - DVD ROM, 2006, OUP/BirdGuides Ltd.; de Magalhães, J.P., Budovsky, A., Lehmann, G., Costa, J., Li, Y., Fraifeld, V., & Church, G.M. (2009) The Human Ageing Genomic Resources: online databases and tools for biogerontologists. Aging Cell 8, 65-72.
Quelea quelea	0.576	Breitwisch, R. 1989. Mortality patterns, sex ratios, and parental investment in monogamous birds. Current Ornithology 6: 1-50.; Jaeger, M.M., Erickson, W.A. & Jaeger, M.E. 1979. Sexual segregation of red-billed queleas (Quelea quelea) in the awash river basin of ethiopia. Auk 96: 516-524.				0	0	Fry, H., Keith, K., Urban, E. & Woodcock, M. 2004. The Birds of Africa, Volume 7. Christopher Helm.	19.6	17.9		Lislevand, T., Figuerola, J. & Székely, T. 2007. Avian body sizes in relation to fecundity, mating system, display behaviour and resource sharing. Ecology 88: 1605.	0	Fry, H., Keith, K., Urban, E. & Woodcock, M. 2004. The Birds of Africa, Volume 7. Christopher Helm.	12	12	Manyama, F. 2013. Factors affecting the attitudes of the local inhabitants of the Kondoa District-Tanzania, toward the Red-billed quelea (Quelea quelea). Master Thesis. Department of Biology. Norwegian University of Science and Technology.
Quiscalus mexicanus	0.311	Mayr, E. 1939. The Sex Ratio in Wild Birds. American Naturalist 73: 156-179; Selander, R.K. 1965. On Mating Systems and Sexual Selection. American Naturalist 99: 129-141.				4	0	Johnson, K. & Peer, B.D. 2001. Great-tailed Grackle (Quiscalus mexicanus), The Birds of North America Online (A. Poole, Ed.). Ithaca: Cornell Lab of Ornithology	221.5	115.9		Lislevand, T., Figuerola, J. & Székely, T. 2007. Avian body sizes in relation to fecundity, mating system, display behaviour and resource sharing. Ecology 88: 1605.	0	Johnson, K. & Peer, B.D. 2001. Great-tailed Grackle (Quiscalus mexicanus), The Birds of North America Online (A. Poole, Ed.). Ithaca: Cornell Lab of Ornithology	24	12	Johnson, K. and B. D. Peer (2001). Great-tailed Grackle (Quiscalus mexicanus), version 2.0. In The Birds of North America (A. F. Poole and F. B. Gill, Editors). Cornell Lab of Ornithology, Ithaca, NY, USA.
Rostratula benghalensis	0.684	BWPi 2.0.3: Birds of the Western Palearctic Interactive - DVD ROM, 2006, OUP/BirdGuides Ltd				0	4	Hockey, P.A.R., Dean, W.R.J. & Ryan, P. 2005. Roberts Birds of Southern Africa. Trustees of the J. Voelcker Bird Book Fund.; Marchant, S. & Higgins, P.J. (eds) 1993. Handbook of Australian, New Zealand and Antarctic Birds. Volume 2: Raptors to Lapwings. Oxford University Press, Melbourne; BWPi 2.0.3: Birds of the Western Palearctic Interactive - DVD ROM, 2006, OUP/BirdGuides Ltd.	146	159		Lislevand, T., Figuerola, J. & Székely, T. 2007. Avian body sizes in relation to fecundity, mating system, display behaviour and resource sharing. Ecology 88: 1605.	2	Hockey, P.A.R., Dean, W.R.J. & Ryan, P. 2005. Roberts Birds of Southern Africa. Trustees of the J. Voelcker Bird Book Fund.; Marchant, S. & Higgins, P.J. (eds) 1993. Handbook of Australian, New Zealand and Antarctic Birds. Volume 2: Raptors to Lapwings. Oxford University Press, Melbourne; BWPi 2.0.3: Birds of the Western Palearctic Interactive - DVD ROM, 2006, OUP/BirdGuides Ltd.	12	24	BWPi 2.0.3: Birds of the Western Palearctic Interactive - DVD ROM, 2006, OUP/BirdGuides Ltd.; del Hoyo, J., A. Elliot & J. Sargatal, eds. 1992. Handbook of Birds of the World, Vol. 3. Barcelona: Lynx Editions.; Urban, E.K., Fry, C.H. and Keith, S. 1986. The Birds of Africa, Volume II. Academic Press, London.; Garnett, S. T., J. Szabo, and G. Dutson 2011b. The action plan for Australian birds 2010…
Saxicola rubetra	0.52	Gruebler, M.U., Schuler, H., Mueller, M. & al. 2008. Female biased mortality caused by anthropogenic nest loss contributes to population decline and adult sex ratio of a meadow bird. Biological Conservation 141: 3040-3049.	0.52	0.79	Muller, M., Spaar, R., Schifferli, L., Jenni, L., 2005. Effects of changes in farming of subalpine meadows on a grassland bird, the whinchat (Saxicola rubetra). Journal of Ornithology 146, 14–23.	0	0	BWPi 2.0.3: Birds of the Western Palearctic Interactive - DVD ROM, 2006, OUP/BirdGuides Ltd	16.5	16.7		Lislevand, T., Figuerola, J. & Székely, T. 2007. Avian body sizes in relation to fecundity, mating system, display behaviour and resource sharing. Ecology 88: 1605.	0	BWPi 2.0.3: Birds of the Western Palearctic Interactive - DVD ROM, 2006, OUP/BirdGuides Ltd	12	12	BWPi 2.0.3: Birds of the Western Palearctic Interactive - DVD ROM, 2006, OUP/BirdGuides Ltd.; de Magalhães, J.P., Budovsky, A., Lehmann, G., Costa, J., Li, Y., Fraifeld, V., & Church, G.M. (2009). The Human Ageing Genomic Resources: online databases and tools for biogerontologists. Aging Cell 8, 65-72.
Scolopax minor	0.444	Greeley, F. 1953. Sex and Age Studies in Fall-Shot Woodcock (Philohela minor) from Southern Wisconsin. The Journal of Wildlife Management 17: 29-32.	0.657	0.478	Krementz, D.G. & Bruggink, J.G. 2000. Sources of variation in survival and recovery rates of American woodcock. In: D. G. McAuley, J. G. Bruggink, and G. F. Sepik, editors. Proceedings of the ninth woodcock symposium. U.S. Geological Survey, Laurel, Maryland, USA., pp. 55–64.	4	0	Keppie, D.M. & Whiting, Jr., R.M. 1994. American Woodcock (Scolopax minor), The Birds of North America Online (A. Poole, Ed.). Ithaca: Cornell Lab of Ornithology	168.4	210.5		Lislevand, T., Figuerola, J. & Székely, T. 2007. Avian body sizes in relation to fecundity, mating system, display behaviour and resource sharing. Ecology 88: 1605.	2	Keppie, D.M. & Whiting, Jr., R.M. 1994. American Woodcock (Scolopax minor), The Birds of North America Online (A. Poole, Ed.). Ithaca: Cornell Lab of Ornithology	10	10	McAuley, D. G., D. M. Keppie, and R. M. Whiting Jr. (2013). American Woodcock (Scolopax minor), version 2.0. In The Birds of North America (A. F. Poole, Editor). Cornell Lab of Ornithology, Ithaca, NY, USA.; de Magalhães, J.P., Budovsky, A., Lehmann, G., Costa, J., Li, Y., Fraifeld, V., & Church, G.M. (2009). The Human Ageing Genomic Resources: online databases and tools for biogerontologists. Ag…
Selasphorus platycercus	0.474	Calder, W.A. & Calder, L.L. 1992. Broad-tailed Hummingbird (Selasphorus platycercus), The Birds of North America Online (A. Poole, Ed.). Ithaca: Cornell Lab of Ornithology	0.73	0.3	Liker, A. & Székely, T. 2005. Mortality costs of sexual selection and parental care in natural populations of birds. Evolution 59: 890-897.	4	0	Calder, W.A. & Calder, L.L. 1992. Broad-tailed Hummingbird (Selasphorus platycercus), The Birds of North America Online (A. Poole, Ed.). Ithaca: Cornell Lab of Ornithology; del Hoyo, J., Elliott, A. & Sargatal, J. (eds) 1999. Handbook of the Birds of the World, Volume 5. Lynx Edicions.	3.2	3.67		Lislevand, T., Figuerola, J. & Székely, T. 2007. Avian body sizes in relation to fecundity, mating system, display behaviour and resource sharing. Ecology 88: 1605.	0	Calder, W.A. & Calder, L.L. 1992. Broad-tailed Hummingbird (Selasphorus platycercus), The Birds of North America Online (A. Poole, Ed.). Ithaca: Cornell Lab of Ornithology; del Hoyo, J., Elliott, A. & Sargatal, J. (eds) 1999. Handbook of the Birds of the World, Volume 5. Lynx Edicions.	12	12	Camfield, A. F., W. A. Calder, and L. L. Calder (2013). Broad-tailed Hummingbird (Selasphorus platycercus), version 2.0. In The Birds of North America (A. F. Poole, Editor). Cornell Lab of Ornithology, Ithaca, NY, USA.
Serinus serinus	0.614	Domenech, J. & Senar, J.C. 1998. Trap type can bias estimates of sex ratio. J. Field Ornithol. 69: 380–385.	0.655	0.655	Liker, A. & Székely, T. 2005. Mortality costs of sexual selection and parental care in natural populations of birds. Evolution 59: 890-897.	0	0	BWPi 2.0.3: Birds of the Western Palearctic Interactive - DVD ROM, 2006, OUP/BirdGuides Ltd	11.6	12.3		Lislevand, T., Figuerola, J. & Székely, T. 2007. Avian body sizes in relation to fecundity, mating system, display behaviour and resource sharing. Ecology 88: 1605.	0	BWPi 2.0.3: Birds of the Western Palearctic Interactive - DVD ROM, 2006, OUP/BirdGuides Ltd	12	12	BWPi 2.0.3: Birds of the Western Palearctic Interactive - DVD ROM, 2006, OUP/BirdGuides Ltd.; de Magalhães, J.P., Budovsky, A., Lehmann, G., Costa, J., Li, Y., Fraifeld, V., & Church, G.M. (2009). The Human Ageing Genomic Resources: online databases and tools for biogerontologists. Aging Cell 8, 65-72.
Sialia sialis	0.451	Pitts, T.D. & Snow, R.W. 1996. Mortality of banded adult Eastern Bluebirds. Sialia 18(3), 83-93.	0.593	0.618	Plissner, J.H. & Gowaty, P.A. 1996. Patterns of natal dispersal, turnover and dispersal costs in eastern bluebirds. Animal Behaviour 51: 1307-1322.	2	0	Gowaty, P. A. and J. H. Plissner (2015). Eastern Bluebird (Sialia sialis), version 2.0. In The Birds of North America (A. F. Poole, Editor). Cornell Lab of Ornithology, Ithaca, NY, USA.	27.9	30.02		Lislevand, T., Figuerola, J. & Székely, T. 2007. Avian body sizes in relation to fecundity, mating system, display behaviour and resource sharing. Ecology 88: 1605.; Gowaty, P. A. and J. H. Plissner (2015). Eastern Bluebird (Sialia sialis), version 2.0. In The Birds of North America (A. F. Poole, Editor). Cornell Lab of Ornithology, Ithaca, NY, USA -(See Figure 7).	0	Gowaty, P.A. & Plissner, J.H. 1998. Eastern Bluebird (Sialia sialis), The Birds of North America Online (A. Poole, Ed.). Ithaca: Cornell Lab of Ornithology	10.6	10.1	Gowaty, P. A. and J. H. Plissner (2015). Eastern Bluebird (Sialia sialis), version 2.0. In The Birds of North America (A. F. Poole, Editor). Cornell Lab of Ornithology, Ithaca, NY, USA.
Sitta pusilla	0.603	Withgott, J.H. & Smith, K.G. 1998. Brown-headed Nuthatch (Sitta pusilla), The Birds of North America Online (A. Poole, Ed.). Ithaca: Cornell Lab of Ornithology	0.264	0.326	Slater, G. L., J. D. Lloyd, J. H. Withgott, and K. G. Smith (2013). Brown-headed Nuthatch (Sitta pusilla), version 2.0. In The Birds of North America (A. F. Poole, Editor). Cornell Lab of Ornithology, Ithaca, NY, USA.	0	0	Withgott, J.H. & Smith, K.G. 1998. Brown-headed Nuthatch (Sitta pusilla), The Birds of North America Online (A. Poole, Ed.). Ithaca: Cornell Lab of Ornithology	10.1	12.2		Lislevand, T., Figuerola, J. & Székely, T. 2007. Avian body sizes in relation to fecundity, mating system, display behaviour and resource sharing. Ecology 88: 1605.	0	Withgott, J.H. & Smith, K.G. 1998. Brown-headed Nuthatch (Sitta pusilla), The Birds of North America Online (A. Poole, Ed.). Ithaca: Cornell Lab of Ornithology	12	12	Slater, G. L., J. D. Lloyd, J. H. Withgott, and K. G. Smith (2013). Brown-headed Nuthatch (Sitta pusilla), version 2.0. In The Birds of North America (A. F. Poole, Editor). Cornell Lab of Ornithology, Ithaca, NY, USA.; de Magalhães, J.P., Budovsky, A., Lehmann, G., Costa, J., Li, Y., Fraifeld, V., & Church, G.M. (2009). The Human Ageing Genomic Resources: online databases and tools for biogeronto…
Sitta pygmaea	0.636	Kingery, H.E. & Ghalambor, C.K. 2001. Pygmy Nuthatch (Sitta pygmaea), The Birds of North America Online (A. Poole, Ed.). Ithaca: Cornell Lab of Ornithology	0.36	0.51	Liker, A. & Székely, T. 2005. Mortality costs of sexual selection and parental care in natural populations of birds. Evolution 59: 890-897.	0	0	Kingery, H.E. & Ghalambor, C.K. 2001. Pygmy Nuthatch (Sitta pygmaea), The Birds of North America Online (A. Poole, Ed.). Ithaca: Cornell Lab of Ornithology	10.3	10.5		Lislevand, T., Figuerola, J. & Székely, T. 2007. Avian body sizes in relation to fecundity, mating system, display behaviour and resource sharing. Ecology 88: 1605.	0	Kingery, H.E. & Ghalambor, C.K. 2001. Pygmy Nuthatch (Sitta pygmaea), The Birds of North America Online (A. Poole, Ed.). Ithaca: Cornell Lab of Ornithology	12	12	Kingery, H. E. and C. K. Ghalambor (2001). Pygmy Nuthatch (Sitta pygmaea), version 2.0. In The Birds of North America (A. F. Poole and F. B. Gill, Editors). Cornell Lab of Ornithology, Ithaca, NY, USA.
Somateria mollissima	0.505	Lehikoinen, A., Christensen T.K. & Ost, M. & al. 2008. Large-scale change in the sex ratio of a declining eider Somateria mollissima population. Wildlife Biology 14: 288-301.	0.06	0.06	Oppel, S. & A. N. Powell (2010): Age-specific survival estimates for king eiders derived from satellite telemetry. Condor 112: 323-330	1	0	BWPi 2.0.3: Birds of the Western Palearctic Interactive - DVD ROM, 2006, OUP/BirdGuides Ltd	2218	1915		Lislevand, T., Figuerola, J. & Székely, T. 2007. Avian body sizes in relation to fecundity, mating system, display behaviour and resource sharing. Ecology 88: 1605.	2	BWPi 2.0.3: Birds of the Western Palearctic Interactive - DVD ROM, 2006, OUP/BirdGuides Ltd	36	24	Goudie, R. I., G. J. Robertson, and A. Reed (2000). Common Eider (Somateria mollissima), version 2.0. In The Birds of North America (A. F. Poole and F. B. Gill, Editors). Cornell Lab of Ornithology, Ithaca, NY, USA.
Spiza americana	0.55	Zimmerman, J.L. 1966. Polygyny in the Dickcissel. Auk 83: 534-546.				4	0	Temple, S.A. 2002. Dickcissel (Spiza americana), The Birds of North America Online (A. Poole, Ed.). Ithaca: Cornell Lab of Ornithology	28.5	25.2		Lislevand, T., Figuerola, J. & Székely, T. 2007. Avian body sizes in relation to fecundity, mating system, display behaviour and resource sharing. Ecology 88: 1605.	0	Temple, S.A. 2002. Dickcissel (Spiza americana), The Birds of North America Online (A. Poole, Ed.). Ithaca: Cornell Lab of Ornithology	12	12	Temple, S. A. (2002). Dickcissel (Spiza americana), version 2.0. In The Birds of North America (A. F. Poole and F. B. Gill, Editors). Cornell Lab of Ornithology, Ithaca, NY, USA.
Sterna dougallii	0.441	Nisbet, I.C.T. & Spendelow, J.A. 1999. Contribution of research to management and recovery of the Roseate Tern: review of a twelve-year project. Waterbirds 22: 239–252.	0.217	0.169	Nichols, J., Kendall, W., Hines, J., & Spendelow, J. 2004. Estimation of Sex-Specific Survival from Capture-Recapture Data When Sex Is Not Always Known. Ecology, 85(12), 3192-3201.	0	0	Gochfeld, M., Burger, J. & Nisbet, I.C. 1998. Roseate Tern (Sterna dougallii), The Birds of North America Online (A. Poole, Ed.). Ithaca: Cornell Lab of Ornithology	114.5	113		Gochfeld, M., Burger, J. & Nisbet, I.C. 1998. Roseate Tern (Sterna dougallii), The Birds of North America Online (A. Poole, Ed.). Ithaca: Cornell Lab of Ornithology	1	Gochfeld, M., Burger, J. & Nisbet, I.C. 1998. Roseate Tern (Sterna dougallii), The Birds of North America Online (A. Poole, Ed.). Ithaca: Cornell Lab of Ornithology	24	36	Nisbet, I. C. T., M. Gochfeld, and J. Burger (2014). Roseate Tern (Sterna dougallii), version 2.0. In The Birds of North America (A. F. Poole, Editor). Cornell Lab of Ornithology, Ithaca, NY, USA.
Strigops habroptila	0.62	Clout, M.N., Elliott, G.P. & Robertson, B.C. 2002. Effects of supplementary feeding on the offspring sex ratio of kakapo: a dilemma for the conservation of a polygynous parrot. Biological Conservation 107: 13-18.	0.08	0.03	Clout, M.N. & Merton, D.V. 1998. Saving the Kakapo: the conservation of the world's most peculiar parrot. Bird Conservation International 8, 281-296.	4	0	Higgins, P.J. (ed) 1999. Handbook of Australian, New Zealand and Antarctic Birds. Volume 4: Parrots to Dollarbird. Oxford University Press, Melbourne.	2060	1280		Lislevand, T., Figuerola, J. & Székely, T. 2007. Avian body sizes in relation to fecundity, mating system, display behaviour and resource sharing. Ecology 88: 1605.	0	Higgins, P.J. (ed) 1999. Handbook of Australian, New Zealand and Antarctic Birds. Volume 4: Parrots to Dollarbird. Oxford University Press, Melbourne.	60	108	Powlesland, R.G., Merton, D.V. & Cockrem, J.F. 2006. A parrot apart: the natural history of the kakapo (Strigops habroptilus), and the context of its conservation management. Notornis 53, 3-26; de Magalhães, J.P., Budovsky, A., Lehmann, G., Costa, J., Li, Y., Fraifeld, V., & Church, G.M. (2009). The Human Ageing Genomic Resources: online databases and tools for biogerontologists. Aging Cell 8, 65…
Struthidea cinerea	0.57	Higgins, P.J., Peter, J.M. & Cowling, S.J. (eds) 2006. Handbook of Australian, New Zealand and Antarctic Birds. Volume 7:Boatbill to Starlings. Oxford University Press, Melbourne.				2	0	Higgins, P.J., Peter, J.M. & Cowling, S.J. (Eds) 2006. Handbook of Australian, New Zealand and Antarctic Birds. Volume 7: Boatbill to Starlings. Oxford University Press, Melbourne	127.57	141.85		Higgins, P.J., Peter, J.M. & Cowling, S.J. (eds) 2006. Handbook of Australian, New Zealand and Antarctic Birds. Volume 7: Boatbill to Starlings. Oxford University Press, Melbourne.	0	Higgins, P.J., Peter, J.M. & Cowling, S.J. (Eds) 2006. Handbook of Australian, New Zealand and Antarctic Birds. Volume 7: Boatbill to Starlings. Oxford University Press, Melbourne.	20	24	Chapman, G. 1998. The Social Life of the Apostlebird Struthidea cinerea. Emu - Austral Ornithology, 98(3), 178–183.; Higgins, P.J., Peter, J.M. & Cowling, S.J. (Eds) 2006. Handbook of Australian, New Zealand and Antarctic Birds. Volume 7: Boatbill to Starlings. Oxford University Press, Melbourne.
Sturnus vulgaris	0.626	Coulson, J.C. 1960. A Study of the Mortality of the Starling Based on Ringing Recoveries. Journal of Animal Ecology 29: 251-271.	0.463	0.499	Coulson, J.C. 1960. A Study of the Mortality of the Starling Based on Ringing Recoveries. Journal of Animal Ecology 29: 251-271.	4	0	BWPi 2.0.3: Birds of the Western Palearctic Interactive - DVD ROM, 2006, OUP/BirdGuides Ltd; Owens, I.P.F. & Bennett, P.M. 1994. Mortality costs of parental care and sexual dimorphism in birds. Proc. R. Soc. Lond. B 257: 1-8.	82.7	78.3		Lislevand, T., Figuerola, J. & Székely, T. 2007. Avian body sizes in relation to fecundity, mating system, display behaviour and resource sharing. Ecology 88: 1605.	0	BWPi 2.0.3: Birds of the Western Palearctic Interactive - DVD ROM, 2006, OUP/BirdGuides Ltd; Owens, I.P.F. & Bennett, P.M. 1994. Mortality costs of parental care and sexual dimorphism in birds. Proc. R. Soc. Lond. B 257: 1-8.	12	12	BWPi 2.0.3: Birds of the Western Palearctic Interactive - DVD ROM, 2006, OUP/BirdGuides Ltd; Cabe, P. R. (1993). European Starling (Sturnus vulgaris), version 2.0. In The Birds of North America (A. F. Poole and F. B. Gill, Editors). Cornell Lab of Ornithology, Ithaca, NY, USA.
Sula granti	0.589	Townsend, H.M. & Anderson D. J. 2007. Assessment of costs of reproduction in a pelagic seabird using multistate mark-recapture models. Evolution 61: 1956-1968.	0.095	0.095	Townsend, H.M. & Anderson D. J. 2007. Assessment of costs of reproduction in a pelagic seabird using multistate mark-recapture models. Evolution 61: 1956-1968.	0	0	Nelson, J.B. 2005. Pelicans, Cormorants, and their Relatives: The Pelecaniformes (Bird Families of the World). Oxford University Press, New York	1627	1881		Dunning, Jr., J.B. 2007. CRC Handbook of Avian Body Masses, Second Edition. CRC Press	1	Nelson, J.B. 2005. Pelicans, Cormorants, and their Relatives: The Pelecaniformes (Bird Families of the World). Oxford University Press, New York	48	48	Huyvaert, K.P., & Anderson, D. J. 2004. Limited dispersal by Nazca boobiesSula granti. Journal of Avian Biology, 35(1), 46–53.; Anderson, D.J. Porter, E.T. & Ferree, E.D. 2004. Non-Breeding Nazca Boobies (Sula granti) Show Social and Sexual Interest in Chicks: Behavioural and Ecological Aspects. Behaviour, 141(8), 959-977.
Sula leucogaster	0.427	Tershy, B.R. & Croll, D.A. 2000. Parental investment, adult sex ratios, and sexual selection in a socially monogamous seabird. Behavioral Ecology and Sociobiology 48: 52-60.	0.587	0.417	Tershy, B.R. & Croll, D.A. 2000. Parental investment, adult sex ratios, and sexual selection in a socially monogamous seabird. Behavioral Ecology and Sociobiology 48: 52-60.	0	0	Marchant, S. & Higgins P.J. (eds) 1990. Handbook of Australian, New Zealand and Antarctic Birds. Volume 1: Ratites to Ducks. Oxford University Press, Melbourne	1188.6	1343.6		Lislevand, T., Figuerola, J. & Székely, T. 2007. Avian body sizes in relation to fecundity, mating system, display behaviour and resource sharing. Ecology 88: 1605.	1	Marchant, S. & Higgins P.J. (eds) 1990. Handbook of Australian, New Zealand and Antarctic Birds. Volume 1: Ratites to Ducks. Oxford University Press, Melbourne	8	8	Schreiber, E. A. and R. L. Norton (2002). Brown Booby (Sula leucogaster), version 2.0. In The Birds of North America (A. F. Poole and F. B. Gill, Editors). Cornell Lab of Ornithology, Ithaca, NY, USA.
Taeniopygia guttata	0.518	Higgins, P.J., Peter, J.M. & Cowling, S.J. (eds) 2006. Handbook of Australian, New Zealand and Antarctic Birds. Volume 7:Boatbill to Starlings. Oxford University Press, Melbourne.				0	0	Higgins, P.J., Peter, J.M. & Cowling, S.J. (eds) 2006. Handbook of Australian, New Zealand and Antarctic Birds. Volume 7: Boatbill to Starlings. Oxford University Press, Melbourne.	11.9	11.85		Lislevand, T., Figuerola, J. & Székely, T. 2007. Avian body sizes in relation to fecundity, mating system, display behaviour and resource sharing. Ecology 88: 1605.	0	Higgins, P.J., Peter, J.M. & Cowling, S.J. (eds) 2006. Handbook of Australian, New Zealand and Antarctic Birds. Volume 7: Boatbill to Starlings. Oxford University Press, Melbourne.	2	2	Higgins, P.J., Peter, J.M. & Cowling, S.J. (eds) 2006. Handbook of Australian, New Zealand and Antarctic Birds. Volume 7: Boatbill to Starlings. Oxford University Press, Melbourne.; de Magalhães, J.P., Budovsky, A., Lehmann, G., Costa, J., Li, Y., Fraifeld, V., & Church, G.M. (2009). The Human Ageing Genomic Resources: online databases and tools for biogerontologists. Aging Cell 8, 65-72.
Tetrao tetrix	0.61	Hanson, W.R. & Soikkeli, M. 1984. Group size and sex ratios among finnish black grouse Tetrao tetrix. Ornis Fennica 61 : 65-68.	0.32	0.44	Liker, A. & Székely, T. 2005. Mortality costs of sexual selection and parental care in natural populations of birds. Evolution 59: 890-897.	4	0	BWPi 2.0.3: Birds of the Western Palearctic Interactive - DVD ROM, 2006, OUP/BirdGuides Ltd	1290	988		Lislevand, T., Figuerola, J. & Székely, T. 2007. Avian body sizes in relation to fecundity, mating system, display behaviour and resource sharing. Ecology 88: 1605.	2	BWPi 2.0.3: Birds of the Western Palearctic Interactive - DVD ROM, 2006, OUP/BirdGuides Ltd	12	12	BWPi 2.0.3: Birds of the Western Palearctic Interactive - DVD ROM, 2006, OUP/BirdGuides Ltd.; de Magalhães, J.P., Budovsky, A., Lehmann, G., Costa, J., Li, Y., Fraifeld, V., & Church, G.M. (2009). The Human Ageing Genomic Resources: online databases and tools for biogerontologists. Aging Cell 8, 65-72.
Tetrao urogallus	0.375	Helle, P., Kurki, S. & Linden, H. 1999. Change in the sex ratio of the Finnish capercaillie Tetrao urogallus population. Wildlife Biology 5: 25-31.	0.19	0.37	Liker, A. & Székely, T. 2005. Mortality costs of sexual selection and parental care in natural populations of birds. Evolution 59: 890-897.	4	0	BWPi 2.0.3: Birds of the Western Palearctic Interactive - DVD ROM, 2006, OUP/BirdGuides Ltd	4240	1985		Lislevand, T., Figuerola, J. & Székely, T. 2007. Avian body sizes in relation to fecundity, mating system, display behaviour and resource sharing. Ecology 88: 1605.	2	BWPi 2.0.3: Birds of the Western Palearctic Interactive - DVD ROM, 2006, OUP/BirdGuides Ltd	36	12	Cramp, S. 1980. Handbook of the birds of Europe, the Midlle East and North Africa. Volume 2. Oxford University Press.; BWPi 2.0.3: Birds of the Western Palearctic Interactive - DVD ROM, 2006, OUP/BirdGuides Ltd.
Tetrax tetrax	0.519	Delgado, M.P., Morales, M.B., Traba, J. & García de la Morena, E.L. 2009. Determining the effects of habitat management and climate on the population trends of a declining steppe bird. Ibis, 151: 440-451.; Iñigo, A. & Barov, B. 2010. Action plan for the little bustard Tetrax tetrax in the European Union. SEO BirdLife and BirdLife International for the European Commission.	0.32	0.346	Inchausti, P. & Bretagnolle, V. 2005. Predicting short-term extinction risk for the declining Little Bustard (Tetrax tetrax) in intensive agricultural habitats. Biological Conservation 122(3), 375–384.	4	0	BWPi 2.0.3: Birds of the Western Palearctic Interactive - DVD ROM, 2006, OUP/BirdGuides Ltd; Jiguet, F., Jaulin, S. & Arroyo, B. 2002. Resource defence on exploded leks: do male little bustards, T. tetrax, control resources for females? Animal Behaviour 63: 899–905.	893.66	743.33	833.5	Dunning, Jr., J.B. 2007. CRC Handbook of Avian Body Masses, Second Edition. CRC Press. Morales, M., Bretagnolle, V. & Arroyo, B. 2005. Viability of the Endangered Little Bustard Tetrax tetrax Population of Western France. Biodiversity Conservation 14(13), 3135–3150.; BWPi 2.0.3: Birds of the Western Palearctic Interactive - DVD ROM, 2006, OUP/BirdGuides Ltd.	2	BWPi 2.0.3: Birds of the Western Palearctic Interactive - DVD ROM, 2006, OUP/BirdGuides Ltd; Jiguet, F., Jaulin, S. & Arroyo, B. 2002. Resource defence on exploded leks: do male little bustards, T. tetrax, control resources for females? Animal Behaviour 63: 899–905.	24	12	Morales, M., Bretagnolle, V. & Arroyo, B. 2005. Viability of the Endangered Little Bustard Tetrax tetrax Population of Western France. Biodiversity Conservation 14(13), 3135–3150.
Troglodytes aedon	0.524	Kendeigh, S.C. & Baldwin, S.P. 1937. Factors Affecting Yearly Abundance of Passerine Birds. Ecological Monographs 7: 91-123.	0.619	0.767	Liker, A. & Székely, T. 2005. Mortality costs of sexual selection and parental care in natural populations of birds. Evolution 59: 890-897.	3	0	Johnson, L.S. 1998. House Wren (Troglodytes aedon), The Birds of North America Online (A. Poole, Ed.). Ithaca: Cornell Lab of Ornithology	10.9	12		Lislevand, T., Figuerola, J. & Székely, T. 2007. Avian body sizes in relation to fecundity, mating system, display behaviour and resource sharing. Ecology 88: 1605.	0	Johnson, L.S. 1998. House Wren (Troglodytes aedon), The Birds of North America Online (A. Poole, Ed.). Ithaca: Cornell Lab of Ornithology	12	12	Johnson, L. S. (2014). House Wren (Troglodytes aedon), version 2.0. In The Birds of North America (A. F. Poole, Editor). Cornell Lab of Ornithology, Ithaca, NY, USA.
Turdus merula	0.565	Post, P. & Gotmark, F. 2006. Foraging behavior and predation risk in male and female Eurasian Blackbirds (Turdus merula) during the breeding season. Auk 123: 162-170.	0.346	0.362	Liker, A. & Székely, T. 2005. Mortality costs of sexual selection and parental care in natural populations of birds. Evolution 59: 890-897.	1	0	BWPi 2.0.3: Birds of the Western Palearctic Interactive - DVD ROM, 2006, OUP/BirdGuides Ltd	94.6	97.1		Lislevand, T., Figuerola, J. & Székely, T. 2007. Avian body sizes in relation to fecundity, mating system, display behaviour and resource sharing. Ecology 88: 1605.	0	BWPi 2.0.3: Birds of the Western Palearctic Interactive - DVD ROM, 2006, OUP/BirdGuides Ltd	9	9	BWPi 2.0.3: Birds of the Western Palearctic Interactive - DVD ROM, 2006, OUP/BirdGuides Ltd; Higgins, P.J., Pter, J.M. & Cowling, S.J. 2006. Handbook of Australian, New Zealand & Antarctic Birds, Vol 7. Boatbill to Starlings. Oxford University Press. Melbourne.
Tympanuchus cupido	0.566	Johnson, J.A., Schroeder, M.A. & Robb, L.A. 2011. Greater Prairie-Chicken (Tympanuchus cupido), The Birds of North America Online (A. Poole, Ed.). Ithaca: Cornell Lab of Ornithology	0.55	0.51	Liker, A. & Székely, T. 2005. Mortality costs of sexual selection and parental care in natural populations of birds. Evolution 59: 890-897.	4	1	Johnson, J.A., Schroeder, M.A. & Robb, L.A. 2011. Greater Prairie-Chicken (Tympanuchus cupido), The Birds of North America Online (A. Poole, Ed.). Ithaca: Cornell Lab of Ornithology	933	795		Lislevand, T., Figuerola, J. & Székely, T. 2007. Avian body sizes in relation to fecundity, mating system, display behaviour and resource sharing. Ecology 88: 1605.	2	Johnson, J.A., Schroeder, M.A. & Robb, L.A. 2011. Greater Prairie-Chicken (Tympanuchus cupido), The Birds of North America Online (A. Poole, Ed.). Ithaca: Cornell Lab of Ornithology	6	12	Johnson, J. A., M. A. Schroeder, and L. A. Robb (2011). Greater Prairie-Chicken (Tympanuchus cupido), version 2.0. In The Birds of North America (A. F. Poole, Editor). Cornell Lab of Ornithology, Ithaca, NY, USA.
Tympanuchus pallidicinctus						4	0	Hagen, C. A. and K. M. Giesen (2005). Lesser Prairie-Chicken (Tympanuchus pallidicinctus), version 2.0. In The Birds of North America (A. F. Poole, Editor). Cornell Lab of Ornithology, Ithaca, NY, USA.; Bentley, A.C. 2012. Sexual selection and mating chronology of lesser prairie-chickens. Wilson Journal of Ornithology 124, 96-105.	743	628		Hagen, C. A. and K. M. Giesen (2005). Lesser Prairie-Chicken (Tympanuchus pallidicinctus), version 2.0. In The Birds of North America (A. F. Poole, Editor). Cornell Lab of Ornithology, Ithaca, NY, USA.	2	Hagen, C. A. and K. M. Giesen (2005). Lesser Prairie-Chicken (Tympanuchus pallidicinctus), version 2.0. In The Birds of North America (A. F. Poole, Editor). Cornell Lab of Ornithology, Ithaca, NY, USA.	6	12	Hagen, C. A. and K. M. Giesen (2005). Lesser Prairie-Chicken (Tympanuchus pallidicinctus), version 2.0. In The Birds of North America (A. F. Poole, Editor). Cornell Lab of Ornithology, Ithaca, NY, USA.; de Magalhães, J.P., Budovsky, A., Lehmann, G., Costa, J., Li, Y., Fraifeld, V., & Church, G.M. (2009). The Human Ageing Genomic Resources: online databases and tools for biogerontologists. Aging C…
Tyto alba						0	0	Higgins, P.J. & Al-Dabbagh, K.Y. (eds) 1999. Handbook of Australian, New Zealand and Antarctic Birds. Volume 4: Parrots to Dollarbird. Oxford University Press, Melbourne.; Marti, C. D., A. F. Poole, and L. R. Bevier (2005). Barn Owl (Tyto alba), version 2.0. In The Birds of North America (A. F. Poole, Editor). Cornell Lab of Ornithology, Ithaca, NY, USA.	314	392		BWPi 2.0.3: Birds of the Western Palearctic Interactive - DVD ROM, 2006, OUP/BirdGuides Ltd	1	Higgins, P.J. & Al-Dabbagh, K.Y. (eds) 1999. Handbook of Australian, New Zealand and Antarctic Birds. Volume 4: Parrots to Dollarbird. Oxford University Press, Melbourne.; Marti, C. D., A. F. Poole, and L. R. Bevier (2005). Barn Owl (Tyto alba), version 2.0. In The Birds of North America (A. F. Poole, Editor). Cornell Lab of Ornithology, Ithaca, NY, USA.	12	12	Marti, C. D., A. F. Poole, and L. R. Bevier (2005). Barn Owl (Tyto alba), version 2.0. In The Birds of North America (A. F. Poole, Editor). Cornell Lab of Ornithology, Ithaca, NY, USA.; BWPi 2.0.3: Birds of the Western Palearctic Interactive - DVD ROM, 2006, OUP/BirdGuides Ltd.; Higgins, P.J. & Al-Dabbagh, K.Y. (eds) 1999. Handbook of Australian, New Zealand and Antarctic Birds. Volume 4: Parrots…
Tyto capensis						0	0	Higgins, P.J. & Al-Dabbagh, K.Y. (eds) 1999. Handbook of Australian, New Zealand and Antarctic Birds. Volume 4: Parrots to Dollarbird. Oxford University Press, Melbourne.	313	370		Higgins, P.J. & Al-Dabbagh, K.Y. (eds) 1999. Handbook of Australian, New Zealand and Antarctic Birds. Volume 4: Parrots to Dollarbird. Oxford University Press, Melbourne.	1	Higgins, P.J. & Al-Dabbagh, K.Y. (eds) 1999. Handbook of Australian, New Zealand and Antarctic Birds. Volume 4: Parrots to Dollarbird. Oxford University Press, Melbourne.	24	24	Higgins, P.J. & Al-Dabbagh, K.Y. (eds) 1999. Handbook of Australian, New Zealand and Antarctic Birds. Volume 4: Parrots to Dollarbird. Oxford University Press, Melbourne.
Tyto tenebricosa						0	0	Higgins, P.J. & Al-Dabbagh, K.Y. (eds) 1999. Handbook of Australian, New Zealand and Antarctic Birds. Volume 4: Parrots to Dollarbird. Oxford University Press, Melbourne.	492	887		Higgins, P.J. & Al-Dabbagh, K.Y. (eds) 1999. Handbook of Australian, New Zealand and Antarctic Birds. Volume 4: Parrots to Dollarbird. Oxford University Press, Melbourne.	1	Higgins, P.J. & Al-Dabbagh, K.Y. (eds) 1999. Handbook of Australian, New Zealand and Antarctic Birds. Volume 4: Parrots to Dollarbird. Oxford University Press, Melbourne.	12	12	Higgins, P.J. & Al-Dabbagh, K.Y. (eds) 1999. Handbook of Australian, New Zealand and Antarctic Birds. Volume 4: Parrots to Dollarbird. Oxford University Press, Melbourne.; del Hoyo, J., A. Elliot & J. Sargatal (eds). 1992. Handbook of Birds of the World, Vol. 5. Barcelona: Lynx Editions.
Uria lomvia	0.434	Robertson, G.J. 2006. Composition of beached marine birds from an oiling event in southeastern Newfoundland and Labrador, November 2004. Marine Ornithology 34, 141-146; McFarlane, L. 2010. High Arctic Sea ice conditions influence marine birds wintering in Low Arctic regions. Estuarine, Coastal and Shelf Science 89, 97-106.	0.11	0.13	Liker, A. & Székely, T. 2005. Mortality costs of sexual selection and parental care in natural populations of birds. Evolution 59: 890-897.	0	0	Gaston, A.J. & Jones, I.L. 1998. The auks. Oxford University Press, Oxford; BWPi 2.0.3: Birds of the Western Palearctic Interactive - DVD ROM, 2006, OUP/BirdGuides Ltd	961	928		Lislevand, T., Figuerola, J. & Székely, T. 2007. Avian body sizes in relation to fecundity, mating system, display behaviour and resource sharing. Ecology 88: 1605.	1	Gaston, A.J. & Jones, I.L. 1998. The auks. Oxford University Press, Oxford; BWPi 2.0.3: Birds of the Western Palearctic Interactive - DVD ROM, 2006, OUP/BirdGuides Ltd	68.4	61.2	Gaston, A. J. and J. M. Hipfner (2000). Thick-billed Murre (Uria lomvia), version 2.0. In The Birds of North America (A. F. Poole and F. B. Gill, Editors). Cornell Lab of Ornithology, Ithaca, NY, USA.
Vanellus vanellus	0.447	Byrkjedal, I., Gronstol, G.B., Lislevand, T. & al. 1997. Mating systems and territory in Lapwings Vanellus vanellus. Ibis 139: 129-137; Parish, D.M.B., Thompson, P.S. & Coulson, J.C. 1997. Mating systems in the Lapwing Vanellus vanellus. Ibis 139: 138-143.				4	1	BWPi 2.0.3: Birds of the Western Palearctic Interactive - DVD ROM, 2006, OUP/BirdGuides Ltd; Byrkjedal, I., Gronstol, G.B., Pedersen, K. M., Sandvik, H. & Stalheim, S. 1997. Mating systems and territory in Lapwings Vanellus vanellus. Ibis 139: 129-137; Parish, D.M.B., Thompson, P.S. & Coulson, J.C. 1997. Mating systems in the Lapwing Vanellus vanellus. Ibis 139: 138-143; Liker, A. & Székely, T. 1…	211	226		Lislevand, T., Figuerola, J. & Székely, T. 2007. Avian body sizes in relation to fecundity, mating system, display behaviour and resource sharing. Ecology 88: 1605.	2	BWPi 2.0.3: Birds of the Western Palearctic Interactive - DVD ROM, 2006, OUP/BirdGuides Ltd; Byrkjedal, I., Gronstol, G.B., Pedersen, K. M., Sandvik, H. & Stalheim, S. 1997. Mating systems and territory in Lapwings Vanellus vanellus. Ibis 139: 129-137; Parish, D.M.B., Thompson, P.S. & Coulson, J.C. 1997. Mating systems in the Lapwing Vanellus vanellus. Ibis 139: 138-143; Liker, A. & Székely, T. 1…	12	12	BWPi 2.0.3: Birds of the Western Palearctic Interactive - DVD ROM, 2006, OUP/BirdGuides Ltd.; del Hoyo, J., A. Elliot & J. Sargatal, eds. 1992. Handbook of Birds of the World, Vol. 3. Barcelona: Lynx Editions.; Urban, E.K., Fry, C.H. & Keith, S. (1986) The Birds of Africa, Volume II. Academic Press, London.
Vireo atricapilla	0.54	Grzybowski, J.A. 1995. Black-capped Vireo (Vireo atricapilla), The Birds of North America Online (A. Poole, Ed.). Ithaca: Cornell Lab of Ornithology	0.298	0.593	Promislow, D.E.L., Montgomerie, R. & Martin, T.E. 1994. Sexual selection and survival in North American waterfowl. Evolution 48: 2045-2050.	1	1	Grzybowski, J.A. 1995. Black-capped Vireo (Vireo atricapilla), The Birds of North America Online (A. Poole, Ed.). Ithaca: Cornell Lab of Ornithology	8.9	8.4		Lislevand, T., Figuerola, J. & Székely, T. 2007. Avian body sizes in relation to fecundity, mating system, display behaviour and resource sharing. Ecology 88: 1605.	0	Grzybowski, J.A. 1995. Black-capped Vireo (Vireo atricapilla), The Birds of North America Online (A. Poole, Ed.). Ithaca: Cornell Lab of Ornithology	12	12	Grzybowski, J. A. (1995). Black-capped Vireo (Vireo atricapilla), version 2.0. In The Birds of North America (A. F. Poole and F. B. Gill, Editors). Cornell Lab of Ornithology, Ithaca, NY, USA.
Vireo bellii	0.555	Kus, B., Hopp, S.L., Johnson, R.R. & Brown, B.T. 2010. Bell's Vireo (Vireo bellii), The Birds of North America Online (A. Poole, Ed.). Ithaca: Cornell Lab of Ornithology	0.32	0.57	Liker, A. & Székely, T. 2005. Mortality costs of sexual selection and parental care in natural populations of birds. Evolution 59: 890-897.	1	1	Kus, B., Hopp, S.L., Johnson, R.R. & Brown, B.T. 2010. Bell's Vireo (Vireo bellii), The Birds of North America Online (A. Poole, Ed.). Ithaca: Cornell Lab of Ornithology	10.3	9.3		Lislevand, T., Figuerola, J. & Székely, T. 2007. Avian body sizes in relation to fecundity, mating system, display behaviour and resource sharing. Ecology 88: 1605.	0	Kus, B., Hopp, S.L., Johnson, R.R. & Brown, B.T. 2010. Bell's Vireo (Vireo bellii), The Birds of North America Online (A. Poole, Ed.). Ithaca: Cornell Lab of Ornithology	12	12	Kus, B., S. L. Hopp, R. R. Johnson, and B. T. Brown (2010). Bell's Vireo (Vireo bellii), version 2.0. In The Birds of North America (A. F. Poole, Editor). Cornell Lab of Ornithology, Ithaca, NY, USA.; de Magalhães, J.P., Budovsky, A., Lehmann, G., Costa, J., Li, Y., Fraifeld, V., & Church, G.M. (2009). The Human Ageing Genomic Resources: online databases and tools for biogerontologists. Aging Cel…
Vireo olivaceus	0.56	Cimprich, D.A., Moore, F.R. & Guilfoyle, M.P. 2000. Red-eyed Vireo (Vireo olivaceus), The Birds of North America Online (A. Poole, Ed.). Ithaca: Cornell Lab of Ornithology				0	0	Cimprich, D.A., Moore, F.R. & Guilfoyle, M.P. 2000. Red-eyed Vireo (Vireo olivaceus), The Birds of North America Online (A. Poole, Ed.). Ithaca: Cornell Lab of Ornithology	17.2	15.6		Lislevand, T., Figuerola, J. & Székely, T. 2007. Avian body sizes in relation to fecundity, mating system, display behaviour and resource sharing. Ecology 88: 1605.	0	Cimprich, D.A., Moore, F.R. & Guilfoyle, M.P. 2000. Red-eyed Vireo (Vireo olivaceus), The Birds of North America Online (A. Poole, Ed.). Ithaca: Cornell Lab of Ornithology	12	12	Cimprich, D. A., F. R. Moore, and M. P. Guilfoyle (2000). Red-eyed/Chivi Vireo (Vireo olivaceus/chivi), version 2.0. In The Birds of North America (A. F. Poole and F. B. Gill, Editors). Cornell Lab of Ornithology, Ithaca, NY, USA.; de Magalhães, J.P., Budovsky, A., Lehmann, G., Costa, J., Li, Y., Fraifeld, V., & Church, G.M. (2009). The Human Ageing Genomic Resources: online databases and tools f…
Wilsonia pusilla	0.608	Ammon, E.M. & Gilbert, W.M. 1999. Wilson's Warbler (Cardellina pusilla), The Birds of North America Online (A. Poole, Ed.). Ithaca: Cornell Lab of Ornithology	0.477	0.548	Liker, A. & Székely, T. 2005. Mortality costs of sexual selection and parental care in natural populations of birds. Evolution 59: 890-897.	3	0	Ammon, E.M. & Gilbert, V.M. 1999. Wilson's Warbler (Cardellina pusilla), The Birds of North America Online (A. Poole, Ed.). Ithaca: Cornell Lab of Ornithology	8.06	7.72		Lislevand, T., Figuerola, J. & Székely, T. 2007. Avian body sizes in relation to fecundity, mating system, display behaviour and resource sharing. Ecology 88: 1605.	0	Ammon, E.M. & Gilbert, V.M. 1999. Wilson's Warbler (Cardellina pusilla), The Birds of North America Online (A. Poole, Ed.). Ithaca: Cornell Lab of Ornithology	12	12	Ammon, E. M. and W. M. Gilbert (1999). Wilson's Warbler (Cardellina pusilla), version 2.0. In The Birds of North America (A. F. Poole and F. B. Gill, Editors). Cornell Lab of Ornithology, Ithaca, NY, USA.
Xanthocephalus xanthocephalus	0.248	Lederer, R.J. 1978. Fluctuation of a marsh habitat and the reproductive strategy of the yellow-headed blackbird. Great Basin Naturalist 38: 85-89.	0.415	0.247	Liker, A. & Székely, T. 2005. Mortality costs of sexual selection and parental care in natural populations of birds. Evolution 59: 890-897.	4	0	Twedt, D.J. & Crawford, R.D. 1995. Yellow-headed Blackbird (Xanthocephalus xanthocephalus), The Birds of North America Online (A. Poole, Ed.). Ithaca: Cornell Lab of Ornithology; Searcy, W.A. & Yasukawa, K. 1995. Polygyny and sexual selection in red-winged Blackbirds. Princeton University Press, Princeton, New Jersey.	89.3	49.7		Lislevand, T., Figuerola, J. & Székely, T. 2007. Avian body sizes in relation to fecundity, mating system, display behaviour and resource sharing. Ecology 88: 1605.	0	Twedt, D.J. & Crawford, R.D. 1995. Yellow-headed Blackbird (Xanthocephalus xanthocephalus), The Birds of North America Online (A. Poole, Ed.). Ithaca: Cornell Lab of Ornithology; Searcy, W.A. & Yasukawa, K. 1995. Polygyny and sexual selection in red-winged Blackbirds. Princeton University Press, Princeton, New Jersey.	19	9.5	Twedt, D. J. and R. D. Crawford (1995). Yellow-headed Blackbird (Xanthocephalus xanthocephalus), version 2.0. In The Birds of North America (A. F. Poole and F. B. Gill, Editors). Cornell Lab of Ornithology, Ithaca, NY, USA.
Zenaida macroura	0.643	Mirarchi, R.E. 1993. Growth, maturation and molt. In Ecology and management of the Mourning Dove. (Baskett, T. S., M. W. Sayre, R. E. Tomlinson, and R. E. Mirarchi, Eds.) Stackpole Books, Harrisburg, P.P. 129-142.	0.43	0.43	Otis, D. L., J. H. Schulz, D. Miller, R. E. Mirarchi, and T. S. Baskett (2008). Mourning Dove (Zenaida macroura), version 2.0. In The Birds of North America (A. F. Poole, Editor). Cornell Lab of Ornithology, Ithaca, NY, USA.	0	0	Otis, D.L., Schulz, J.H, Miller, D., Mirarchi, R.E. & Baskett, T.S. 2008. Mourning Dove (Zenaida macroura), The Birds of North America Online (A. Poole, Ed.). Ithaca: Cornell Lab of Ornithology	130	123		Lislevand, T., Figuerola, J. & Székely, T. 2007. Avian body sizes in relation to fecundity, mating system, display behaviour and resource sharing. Ecology 88: 1605.	0	Otis, D.L., Schulz, J.H, Miller, D., Mirarchi, R.E. & Baskett, T.S. 2008. Mourning Dove (Zenaida macroura), The Birds of North America Online (A. Poole, Ed.). Ithaca: Cornell Lab of Ornithology	2	3	Otis, D. L., J. H. Schulz, D. Miller, R. E. Mirarchi, and T. S. Baskett (2008). Mourning Dove (Zenaida macroura), version 2.0. In The Birds of North America (A. F. Poole, Editor). Cornell Lab of Ornithology, Ithaca, NY, USA.
Zonotrichia leucophrys	0.535	Norment, C.J. 1992. Comparative breeding biology of Harris sparrows and Gambel white-crowned sparrows in the Northwest Territories, Canada. Condor 94: 955-975.	0.63	0.69	Liker, A. & Székely, T. 2005. Mortality costs of sexual selection and parental care in natural populations of birds. Evolution 59: 890-897.	2	0	Morton, M.L. 2002. The Mountain White-crowned Sparrow: Migration and reproduction at high altitude. Studies in Avian Biology, no. 24., Cooper Ornthological Society.	30.7	27.1		Lislevand, T., Figuerola, J. & Székely, T. 2007. Avian body sizes in relation to fecundity, mating system, display behaviour and resource sharing. Ecology 88: 1605.	0	Morton, M.L. 2002. The Mountain White-crowned Sparrow: Migration and reproduction at high altitude. Studies in Avian Biology, no. 24., Cooper Ornthological Society.	12	12	Chilton, G., M. C. Baker, C. D. Barrentine, and M. A. Cunningham (1995). White-crowned Sparrow (Zonotrichia leucophrys), version 2.0. In The Birds of North America (A. F. Poole and F. B. Gill, Editors). Cornell Lab of Ornithology, Ithaca, NY, USA.
Zonotrichia querula	0.495	Norment, C.J. 1992. Comparative breeding biology of Harris sparrows and Gambel white-crowned sparrows in the Northwest Territories, Canada. Condor 94: 955-975.				0	0	Norment, C.J. & Shackleton, S.A. 2008. Harris's Sparrow (Zonotrichia querula), The Birds of North America Online (A. Poole, Ed.). Ithaca: Cornell Lab of Ornithology	37.4	33.7		Lislevand, T., Figuerola, J. & Székely, T. 2007. Avian body sizes in relation to fecundity, mating system, display behaviour and resource sharing. Ecology 88: 1605.	0	Norment, C.J. & Shackleton, S.A. 2008. Harris's Sparrow (Zonotrichia querula), The Birds of North America Online (A. Poole, Ed.). Ithaca: Cornell Lab of Ornithology	12	12	de Magalhães, J.P., Budovsky, A., Lehmann, G., Costa, J., Li, Y., Fraifeld, V., & Church, G.M. (2009). The Human Ageing Genomic Resources: online databases and tools for biogerontologists. Aging Cell 8, 65-72.
